# Supplementary material for: Introme accurately predicts the impact of coding and noncoding variants on gene splicing, with clinical applications
Source: Genome Biol. 2023 May 17;24:118. doi: 10.1186/s13059-023-02936-7 (PMC10190034; doi:10.1186/s13059-023-02936-7)
Supplement: Supplementary file 1 — Additional file 1: Table S1. Experimentally validated variants from SpliceVarDB used to train and test Introme. Table S2. Variants experimentally validated using RT-PCR for splice-altering changes by SA Pathology. Table S3. Features in Introme. Table S4. Variants used for allele frequency assessment. [file 13059_2023_2936_MOESM1_ESM.xlsx]

## Sheet: Table S1
Table S1: Experimentally validated variants from SpliceVarDB used to train and test Introme
All positions are reported according to GRCh37.
Dataset	CHROM	POS	ID	REF	ALT	DOI	Gene_Symbol	Outcome	Gene_Location	Gene_Region
Train	1	15766986	.	C	A	10.1093/nar/gky372	CTRC	SAV	intronic	acceptor_region
Train	1	15772080	.	G	A	10.1093/nar/gky372	CTRC	SAV	intronic	branchpoint
Train	1	22159874	.	C	T	10.1002/humu.20388	HSPG2	SAV	exonic	.
Train	1	25599187	.	G	A	10.1111/trf.15210	RSRP1,RHD	SAV	intronic	donor_canonical
Train	1	25599187	.	G	T	10.1111/trf.15210	RSRP1,RHD	SAV	intronic	donor_canonical
Train	1	25611065	.	T	C	10.1093/nar/gky372	RSRP1,RHD	nonSAV	exonic,intronic	acceptor_exonic
Train	1	25611249	.	A	G	10.1093/nar/gky372	RSRP1,RHD	SAV	exonic,intronic	donor_exonic
Train	1	25611250	.	G	T	10.1093/nar/gky372	RSRP1,RHD	SAV	exonic,intronic	donor_exonic
Train	1	25611251	.	G	A	10.1093/nar/gky372	RSRP1,RHD	SAV	intronic	donor_canonical
Train	1	25617129	.	CA	C	10.1093/nar/gky372	RSRP1,RHD	SAV	intronic	acceptor_canonical
Train	1	25617130	.	A	G	10.1093/nar/gky372	RSRP1,RHD	SAV	intronic	acceptor_canonical
Train	1	25617283	.	G	A	10.1093/nar/gky372	RSRP1,RHD	SAV	intronic	donor_canonical
Train	1	25617284	.	T	A	10.1093/nar/gky372	RSRP1,RHD	SAV	intronic	donor_canonical
Train	1	25617285	.	G	C	10.1093/nar/gky372	RSRP1,RHD	SAV	intronic	donor_region
Train	1	25617287	.	G	A	10.1093/nar/gky372	RSRP1,RHD	SAV	intronic	donor_region
Train	1	25627584	.	G	A	10.1111/trf.15210	RSRP1,RHD	SAV	exonic,intronic	donor_exonic
Train	1	25627584	.	G	C	10.1093/nar/gky372	RSRP1,RHD	SAV	exonic,intronic	donor_exonic
Train	1	25627584	.	G	T	10.1093/nar/gky372	RSRP1,RHD	SAV	exonic,intronic	donor_exonic
Train	1	25627585	.	G	A	10.1093/nar/gky372	RSRP1,RHD	SAV	intronic	donor_canonical
Train	1	25627586	.	T	A	10.1093/nar/gky372	RSRP1,RHD	SAV	intronic	donor_canonical
Train	1	25627589	.	G	A	10.1093/nar/gky372	RSRP1,RHD	SAV	intronic	donor_region
Train	1	25628009	.	A	C	10.1111/trf.15210	RSRP1,RHD	SAV	intronic	acceptor_canonical
Train	1	25628009	.	A	G	10.1093/nar/gky372	RSRP1,RHD	SAV	intronic	acceptor_canonical
Train	1	25628011	.	G	A	10.1111/trf.15210	RSRP1,RHD	SAV	exonic,intronic	acceptor_exonic
Train	1	25628012	.	C	T	10.1093/nar/gky372	RSRP1,RHD	nonSAV	exonic,intronic	acceptor_exonic
Train	1	25628176	.	A	T	10.1093/nar/gky372	RSRP1,RHD	nonSAV	exonic,intronic	donor_exonic
Train	1	25628178	.	G	A	10.1093/nar/gky372	RSRP1,RHD	SAV	intronic	donor_canonical
Train	1	25629949	.	C	T	10.1093/nar/gky372	RSRP1,RHD	nonSAV	exonic,intronic	donor_exonic
Train	1	25629951	.	G	A	10.1111/trf.15210	RSRP1,RHD	SAV	exonic,intronic	donor_canonical
Train	1	25629953	.	A	C	10.1111/trf.15210	RSRP1,RHD	SAV	exonic,intronic	donor_region
Train	1	25633083	.	A	C	10.1093/nar/gky372	RSRP1,RHD	nonSAV	exonic,intronic	acceptor_region
Train	1	25633088	.	G	T	10.1093/nar/gky372	RSRP1,RHD	nonSAV	exonic,intronic	acceptor_exonic
Train	1	25633212	.	C	T	10.1111/trf.15210	RSRP1,RHD	SAV	exonic,intronic	.
Train	1	25633220	.	T	C	10.1093/nar/gky372	RSRP1,RHD	nonSAV	exonic,intronic	donor_exonic
Train	1	25643489	.	A	C	10.1093/nar/gky372	RSRP1,RHD	SAV	intronic	acceptor_canonical
Train	1	25643571	.	G	A	10.1093/nar/gky372	RSRP1,RHD	SAV	intronic	donor_canonical
Train	1	25648372	.	T	A	10.1093/nar/gky372	RSRP1,RHD	SAV	intronic	branchpoint
Train	1	25648380	.	G	A	10.1111/trf.15210	RSRP1,RHD	SAV	exonic,intronic	acceptor_exonic
Train	1	25648380	.	G	C	10.1111/trf.15210	RSRP1,RHD	SAV	exonic,intronic	acceptor_exonic
Train	1	25648452	.	A	T	10.1093/nar/gky372	RSRP1,RHD	SAV	exonic,intronic	donor_exonic
Train	1	25648453	.	G	A	10.1093/nar/gky372	RSRP1,RHD	SAV	exonic,intronic	donor_exonic
Train	1	25655388	.	G	A	10.1111/trf.15210	RSRP1,RHD	SAV	intronic	acceptor_canonical
Train	1	33313271	.	A	G	10.1080/15476286.2020.1809195	S100PBP	SAV	intronic	.
Train	1	45798364	.	T	C	10.1016/j.jmol2020.09.007	MUTYH	SAV	intronic	acceptor_region
Train	1	46655129	.	C	A	10.1126/scitranslmed.aal5209	POMGNT1	SAV	intronic	donor_canonical
Train	1	46660532	.	G	A	10.1126/scitranslmed.aal5209	POMGNT1	SAV	exonic	.
Train	1	76356510	.	G	A	10.1093/hmg/ddx199	MSH4	SAV	intronic	donor_canonical
Train	1	94466559	.	T	C	10.1002/humu.23890	ABCA4	SAV	exonic	donor_exonic
Train	1	94468019	.	G	A	10.1002/humu.23890	ABCA4	nonSAV	intronic	.
Train	1	94470997	.	C	T	10.1002/humu.23890	ABCA4	SAV	exonic	donor_exonic
Train	1	94474432	.	A	C	10.1002/humu.23890	ABCA4	SAV	intronic	acceptor_region
Train	1	94476951	.	A	G	10.1111/aos.13676	ABCA4	SAV	intronic	branchpoint
Train	1	94478330	.	G	T	10.1002/humu.23890	ABCA4	nonSAV	intronic	.
Train	1	94481967	.	C	A	10.1038/s41436-018-0420-y	ABCA4	SAV	intronic	.
Train	1	94486791	.	C	T	10.1002/humu.23890	ABCA4	SAV	intronic	donor_region
Train	1	94486965	.	C	T	10.1002/humu.23787	ABCA4	SAV	exonic	acceptor_exonic
Train	1	94487399	.	T	C	10.1111/aos.13676	ABCA4	SAV	intronic	donor_region
Train	1	94490511	.	T	C	10.1002/humu.23787	ABCA4	nonSAV	exonic	donor_exonic
Train	1	94492936	.	G	C	10.1002/humu.23787	ABCA4	SAV	intronic	.
Train	1	94492937	.	G	A	10.1038/s41436-018-0420-y	ABCA4	SAV	intronic	.
Train	1	94493000	.	C	T	10.1038/s41436-018-0420-y	ABCA4	SAV	intronic	.
Train	1	94493895	.	G	A	10.1038/s41436-018-0414-9	ABCA4	SAV	intronic	.
Train	1	94493901	.	T	C	10.1038/s41436-018-0414-9	ABCA4	SAV	intronic	.
Train	1	94494829	.	C	A	10.1002/humu.23890	ABCA4	nonSAV	intronic	.
Train	1	94495001	.	C	T	10.1002/humu.23787	ABCA4	SAV	exonic	donor_exonic
Train	1	94495923	.	C	T	10.1002/humu.23890	ABCA4	SAV	intronic	5_intronic
Train	1	94496509	.	C	T	10.1038/s41436-018-0414-9	ABCA4	SAV	intronic	5_intronic
Train	1	94497334	.	C	G	10.1002/humu.23787	ABCA4	SAV	exonic	donor_exonic
Train	1	94502906	.	C	T	10.1002/humu.23787	ABCA4	SAV	exonic	acceptor_exonic
Train	1	94502913	.	C	T	10.1002/humu.23890	ABCA4	nonSAV	intronic	branchpoint
Train	1	94508465	.	A	T	10.1038/s41436-018-0420-y	ABCA4	SAV	intronic	branchpoint
Train	1	94509799	.	G	A	10.1002/humu.23890	ABCA4	SAV	intronic	.
Train	1	94511126	.	A	T	10.1002/humu.23890	ABCA4	SAV	intronic	.
Train	1	94522386	.	C	T	10.1002/humu.23890	ABCA4	SAV	intronic	branchpoint
Train	1	94525509	.	T	C	10.1002/humu.23890	ABCA4	nonSAV	intronic	.
Train	1	94526934	.	T	C	10.1002/humu.23890	ABCA4	SAV	intronic	.
Train	1	94527698	.	G	C	10.1038/s41436-018-0414-9	ABCA4	SAV	intronic	.
Train	1	94528128	.	C	T	10.1002/humu.23890	ABCA4	SAV	intronic	donor_region
Train	1	94546780	.	C	G	10.1038/s41436-018-0414-9	ABCA4	SAV	intronic	.
Train	1	94549781	.	G	A	10.1038/s41436-018-0414-9	ABCA4	SAV	intronic	.
Train	1	94550775	.	A	G	10.1002/humu.23890	ABCA4	nonSAV	intronic	.
Train	1	94577158	.	A	C	10.1038/s41436-018-0420-y	ABCA4	SAV	intronic	branchpoint
Train	1	100672742	.	T	C	10.1007/s100380050047	DBT	SAV	intronic	.
Train	1	103404650	.	A	C	10.1038/ejhg.2011.223	COL11A1	SAV	intronic	acceptor_region
Train	1	103444259	.	C	T	10.1038/ejhg.2011.223	COL11A1	SAV	intronic	donor_region
Train	1	145415273	.	C	G	10.1093/nar/gky372	HFE2	nonSAV	intronic	acceptor_region
Train	1	149898557	.	G	A	10.1038/ejhg.2016.176	SF3B4	SAV	exonic	.
Train	1	155206890	.	G	T	10.1002/mgg3.1090	GBA	SAV	intronic	.
Train	1	155642523	.	C	T	10.1002/ajmg.a.60700	YY1AP1	SAV	intronic	acceptor_canonical
Train	1	156100564	.	G	A	10.1136/jmg.40.10.e115	LMNA	SAV	exonic	donor_exonic
Train	1	156106819	.	G	A	10.4081/cardiogenetics.2012.e6	LMNA	nonSAV	exonic	donor_exonic
Train	1	169484682	.	C	G	10.3390/ijms20040910	F5	SAV	exonic	donor_exonic
Train	1	169493142	.	C	T	10.3390/ijms20040910	F5	SAV	exonic	acceptor_exonic
Train	1	169493147	.	A	C	10.3390/ijms20040910	F5	SAV	intronic	acceptor_region
Train	1	169493153	.	G	T	10.3390/ijms20040910	F5	SAV	intronic	branchpoint
Train	1	169493154	.	G	T	10.3390/ijms20040910	F5	SAV	intronic	branchpoint
Train	1	169555466	.	C	T	10.3390/ijms20040910	F5	SAV	intronic	donor_canonical
Train	1	173694842	.	G	T	10.1080/15476286.2020.1809195	KLHL20	SAV	intronic	.
Train	1	181549466	.	G	A	10.1080/15476286.2020.1809195	CACNA1E	SAV	intronic	.
Train	1	200554015	.	A	C	10.1080/15476286.2020.1809195	KIF14	SAV	intronic	.
Train	1	207925659	.	G	A	10.1038/s10038-018-0436-9	CD46	SAV	intronic	donor_region
Train	1	215827312	.	T	C	10.1038/s41598-017-16846-9	USH2A	SAV	intronic	.
Train	1	215848959	.	C	T	10.1038/s41598-018-35085-0	USH2A	SAV	intronic	acceptor_canonical
Train	1	215967783	.	T	C	10.1002/humu.22926	USH2A	SAV	intronic	.
Train	1	216039721	.	G	A	10.1002/humu.22926	USH2A	SAV	intronic	.
Train	1	216064540	.	T	C	10.1002/humu.21634	USH2A,RP5-1111A8.3	SAV	intronic	.
Train	1	216246438	.	C	T	10.1038/s41598-018-35085-0	USH2A,RP11-22M7.2	SAV	intronic	donor_canonical
Train	1	226550831	.	G	A	10.1016/j.celrep.2018.03.052	PARP1	SAV	exonic	.
Train	2	15567431	.	C	G	10.1016/j.ymgme.2018.12.002	NBAS	SAV	intronic	.
Train	2	17955353	.	G	A	10.1073/pnas.1915608116	SMC6,GEN1	nonSAV	intronic	.
Train	2	26502265	.	A	G	10.1038/s41439-020-0097-z	HADHB	SAV	intronic	.
Train	2	27011688	.	C	T	10.1080/15476286.2020.1809195	CENPA	SAV	intronic	.
Train	2	47226801	.	A	G	10.1080/15476286.2020.1809195	TTC7A	SAV	intronic	.
Train	2	47630427	.	A	G	10.1002/humu.20280	MSH2	nonSAV	exonic,intronic	.
Train	2	47630541	.	G	C	10.1038/s41431-022-01106-w	MSH2	SAV	exonic	donor_exonic
Train	2	47635062	.	T	G	10.1007/s10689-011-9427-0	MSH2	SAV	intronic	.
Train	2	47635667	.	G	A	10.1002/humu.20796	MSH2	nonSAV	exonic	.
Train	2	47635695	.	G	T	10.1002/humu.20280	MSH2	SAV	intronic	donor_canonical
Train	2	47637426	.	T	G	10.1002/humu.20280	MSH2	nonSAV	exonic	.
Train	2	47637461	.	T	C	10.1002/humu.20796	MSH2	nonSAV	exonic	.
Train	2	47639635	.	G	A	10.1002/humu.20280	MSH2	nonSAV	exonic	.
Train	2	47641406	.	A	C	10.1002/humu.20280	MSH2	SAV	intronic	acceptor_canonical
Train	2	47641430	.	C	T	10.1002/humu.20796	MSH2	SAV	exonic	.
Train	2	47641560	.	A	T	10.1002/humu.20280	MSH2	SAV	intronic	donor_region
Train	2	47643457	.	G	A	10.1002/humu.20280	MSH2	nonSAV	exonic	.
Train	2	47643483	.	A	G	10.1002/humu.20796	MSH2	nonSAV	exonic	.
Train	2	47643514	.	T	C	10.1002/humu.20280	MSH2	nonSAV	exonic	.
Train	2	47643569	.	G	A	10.1002/humu.20280	MSH2	SAV	intronic	donor_canonical
Train	2	47656871	.	T	C	10.1002/humu.20796	MSH2	nonSAV	intronic	branchpoint
Train	2	47656972	.	C	T	10.1002/humu.20280	MSH2	nonSAV	exonic	.
Train	2	47657080	.	G	A	10.1038/s41431-022-01106-w	MSH2	SAV	exonic	donor_exonic
Train	2	47657082	.	T	A	10.1002/humu.20280	MSH2	SAV	intronic	donor_canonical
Train	2	47672797	.	G	A	10.1002/humu.20280	MSH2	SAV	intronic	donor_canonical
Train	2	47690192	.	T	A	10.1002/humu.20796	MSH2	nonSAV	exonic	.
Train	2	47690271	.	A	G	10.1002/humu.20796	MSH2	nonSAV	exonic	.
Train	2	47693788	.	A	T	10.1002/humu.20796	MSH2	nonSAV	intronic	branchpoint
Train	2	47693928	.	G	T	10.1002/humu.20280	MSH2	nonSAV	exonic	.
Train	2	47693946	.	A	G	10.3389/fgene.2018.00366	MSH2	SAV	exonic	donor_exonic
Train	2	47693946	.	A	T	10.1002/humu.20796	MSH2	SAV	exonic	donor_exonic
Train	2	47693947	.	G	A	10.3389/fgene.2018.00366	MSH2	SAV	exonic	donor_exonic
Train	2	47693947	.	G	C	10.3389/fgene.2018.00366	MSH2	SAV	exonic	donor_exonic
Train	2	47698108	.	T	C	10.1002/humu.20280	MSH2	nonSAV	exonic	.
Train	2	47698122	.	T	C	10.1002/humu.20796	MSH2	nonSAV	exonic	.
Train	2	47698179	.	A	G	10.1002/humu.20280	MSH2	nonSAV	exonic	.
Train	2	47698201	.	G	C	10.1002/humu.20796	MSH2	SAV	exonic	donor_exonic
Train	2	47702189	.	CAAT	C	10.1002/humu.20280	MSH2	nonSAV	exonic	.
Train	2	47702232	.	C	A	10.1002/humu.20796	MSH2	nonSAV	exonic	.
Train	2	47702316	.	A	G	10.1002/humu.20796	MSH2	nonSAV	exonic	.
Train	2	47702319	.	C	T	10.1002/humu.20280	MSH2	SAV	exonic	.
Train	2	47702337	.	C	G	10.1002/humu.20796	MSH2	nonSAV	exonic	.
Train	2	47702417	.	A	AA	10.1002/humu.20280	MSH2	nonSAV	intronic	5_intronic
Train	2	47703506	.	G	T	10.1002/mgg3.145	MSH2	SAV	exonic	acceptor_exonic
Train	2	47703511	.	A	T	10.1002/humu.20796	MSH2	nonSAV	exonic	.
Train	2	47703587	.	C	T	10.1002/humu.20796	MSH2	nonSAV	exonic	.
Train	2	47703589	.	T	C	10.1002/humu.20280	MSH2	nonSAV	exonic	.
Train	2	47703668	.	C	T	10.1002/humu.20796	MSH2	nonSAV	exonic	.
Train	2	47705445	.	G	A	10.1002/humu.20280	MSH2	nonSAV	exonic	.
Train	2	47707001	.	A	G	10.1002/mgg3.145	MSH2	nonSAV	intronic	.
Train	2	47707893	.	T	A	10.1002/humu.20796	MSH2	nonSAV	exonic	.
Train	2	47708015	.	G	T	10.1002/humu.20796	MSH2	SAV	intronic	donor_region
Train	2	47709894	.	A	G	10.1073/pnas.1915608116	MSH2	SAV	intronic	branchpoint
Train	2	48030825	.	G	A	10.1002/mgg3.145	MSH6,FBXO11	SAV	intronic	donor_canonical
Train	2	71889030	.	G	T	10.1002/acn3.96	DYSF	SAV	intronic	.
Train	2	74190779	.	G	C	10.1080/15476286.2020.1809195	AC073046.4	SAV	intronic	.
Train	2	152355017	.	G	T	10.1126/scitranslmed.aal5209	RIF1,NEB	SAV	intronic	.
Train	2	152520057	.	C	T	10.1126/scitranslmed.aal5209	NEB	SAV	intronic	donor_region
Train	2	152544805	.	C	T	10.1126/scitranslmed.aal5209	NEB	SAV	intronic	donor_canonical
Train	2	166852630	.	A	G	10.1016/j.braindev.2019.10.005	AC010127.3,SCN1A	SAV	intronic	acceptor_region
Train	2	176020301	.	C	T	10.1080/15476286.2020.1809195	ATF2	SAV	intronic	.
Train	2	179506964	.	C	G	10.1212/WNL.0b013e3182a6ca62	AC009948.3,TTN	SAV	exonic	donor_exonic
Train	2	190437572	.	G	A	10.1093/nar/gky372	SLC40A1	nonSAV	exonic	donor_exonic
Train	2	215617291	.	A	C	10.1073/pnas.1915608116	BARD1	SAV	intronic	branchpoint
Train	2	215661842	.	C	A	10.1073/pnas.1915608116	BARD1	SAV	intronic	acceptor_canonical
Train	2	220285069	.	G	T	10.1097/CM9.0000000000000001	DES	SAV	intronic	donor_canonical
Train	2	220289644	.	G	A	10.1038/s41431-019-0393-6	DES	SAV	intronic	.
Train	3	11067457	.	A	G	10.1111/epi.14531	SLC6A1	SAV	intronic	acceptor_canonical
Train	3	37035040	.	T	G	10.1002/humu.20280	MLH1	nonSAV	exonic	.
Train	3	37038066	.	GAGTAG	G	10.1002/humu.20796	MLH1	nonSAV	intronic	branchpoint
Train	3	37038139	.	T	A	10.1002/humu.20280	MLH1	nonSAV	exonic,intronic	.
Train	3	37038192	.	G	A	10.1002/humu.20280	MLH1	nonSAV	exonic,intronic	.
Train	3	37038192	.	G	T	10.1002/humu.20280	MLH1	nonSAV	exonic,intronic	.
Train	3	37042467	.	T	C	10.1002/humu.20280	MLH1	nonSAV	exonic	.
Train	3	37042539	.	G	A	10.1002/humu.20796	MLH1	nonSAV	exonic	donor_exonic
Train	3	37042542	.	G	A	10.1002/humu.20280	MLH1	nonSAV	exonic,intronic	donor_region
Train	3	37042548	.	A	G	10.1002/humu.20796	MLH1	SAV	intronic	donor_region
Train	3	37042549	.	G	A	10.3389/fgene.2018.00366	MLH1	SAV	intronic	donor_region
Train	3	37045873	.	A	G	10.1002/humu.20796	MLH1	nonSAV	intronic	branchpoint
Train	3	37045903	.	C	A	10.1002/humu.20280	MLH1	nonSAV	exonic	.
Train	3	37045923	.	T	A	10.1002/humu.20280	MLH1	nonSAV	exonic	.
Train	3	37045932	.	C	A	10.1002/humu.20796	MLH1	nonSAV	exonic	.
Train	3	37045935	.	C	T	10.1002/humu.20280	MLH1	nonSAV	exonic	.
Train	3	37045960	.	A	G	10.1002/humu.20280	MLH1	nonSAV	exonic	.
Train	3	37045961	.	T	A	10.1002/humu.20796	MLH1	nonSAV	exonic	.
Train	3	37050303	.	A	G	10.1002/humu.20280	MLH1	SAV	intronic	acceptor_canonical
Train	3	37050394	.	C	G	10.1002/mgg3.145	MLH1	SAV	exonic,intronic	donor_exonic
Train	3	37050394	.	C	T	10.3389/fgene.2018.00366	MLH1	SAV	exonic,intronic	donor_exonic
Train	3	37050395	.	A	G	10.1002/humu.20280	MLH1	SAV	exonic,intronic	donor_exonic
Train	3	37050396	.	G	A	10.1002/mgg3.145	MLH1	SAV	exonic,intronic	donor_exonic
Train	3	37053358	.	G	A	10.1002/humu.20796	MLH1	SAV	intronic	donor_region
Train	3	37053364	.	G	C	10.1002/humu.20796	MLH1	nonSAV	intronic	5_intronic
Train	3	37053550	.	G	A	10.1002/humu.20280	MLH1	nonSAV	exonic	.
Train	3	37053557	.	A	G	10.1002/humu.20796	MLH1	nonSAV	exonic	.
Train	3	37053560	.	T	G	10.1002/humu.20796	MLH1	nonSAV	exonic	.
Train	3	37053590	.	G	A	10.1002/humu.20796	MLH1	SAV	exonic	donor_exonic
Train	3	37055442	.	C	T	10.1073/pnas.1915608116	MLH1	nonSAV	intronic	.
Train	3	37055984	.	T	C	10.1002/humu.20280	MLH1	nonSAV	exonic	.
Train	3	37056023	.	C	T	10.1002/humu.20796	MLH1	nonSAV	exonic	.
Train	3	37056036	.	G	A	10.1002/humu.20280	MLH1	SAV	intronic	donor_canonical
Train	3	37056040	.	G	A	10.1002/humu.20796	MLH1	SAV	intronic	donor_region
Train	3	37058973	.	GG	G	10.1002/humu.20280	MLH1	nonSAV	intronic	branchpoint
Train	3	37058990	.	T	A	10.3389/fgene.2018.00366	MLH1	SAV	intronic	branchpoint
Train	3	37058992	.	T	G	10.1002/humu.20280	MLH1	SAV	intronic	acceptor_region
Train	3	37058996	.	G	C	10.1002/mgg3.145	MLH1	SAV	intronic	acceptor_canonical
Train	3	37058999	.	C	A	10.1002/mgg3.145	MLH1	SAV	exonic	acceptor_exonic
Train	3	37058999	.	C	T	10.1002/humu.20796	MLH1	SAV	exonic	acceptor_exonic
Train	3	37059000	.	G	A	10.1002/humu.20796	MLH1	SAV	exonic	.
Train	3	37059089	.	A	G	10.1002/mgg3.145	MLH1	SAV	exonic	donor_exonic
Train	3	37059094	.	A	G	10.1002/humu.20796	MLH1	SAV	intronic	donor_region
Train	3	37061796	.	G	T	10.1002/humu.20796	MLH1	nonSAV	intronic	acceptor_region
Train	3	37061876	.	G	A	10.1002/humu.20796	MLH1	nonSAV	exonic	.
Train	3	37061893	.	T	C	10.1002/humu.20796	MLH1	nonSAV	exonic	.
Train	3	37061903	.	CATC	C	10.1002/humu.20796	MLH1	SAV	exonic	.
Train	3	37061919	.	C	T	10.1002/humu.20796	MLH1	nonSAV	exonic	.
Train	3	37061953	.	A	G	10.1002/humu.20796	MLH1	SAV	exonic	donor_exonic
Train	3	37067449	.	G	C	10.1002/humu.20280	MLH1	nonSAV	exonic	.
Train	3	37070285	.	C	T	10.1002/humu.20796	MLH1	nonSAV	exonic	.
Train	3	37070286	.	G	A	10.1002/humu.20796	MLH1	nonSAV	exonic	.
Train	3	37070437	.	G	A	10.1002/humu.20280	MLH1	nonSAV	intronic	5_intronic
Train	3	37081751	.	A	G	10.1002/mgg3.145	MLH1	nonSAV	exonic	.
Train	3	37081764	.	T	C	10.1002/humu.20796	MLH1	nonSAV	exonic	.
Train	3	37081770	.	A	C	10.1002/humu.20280	MLH1	nonSAV	exonic	.
Train	3	37081785	.	GG	G	10.1002/mgg3.145	MLH1	SAV	exonic,intronic	donor_canonical
Train	3	37083740	.	A	G	10.1002/humu.20280	MLH1	nonSAV	intronic	branchpoint
Train	3	37083822	.	G	A	10.1002/humu.20280	MLH1	SAV	exonic	donor_exonic
Train	3	37083827	.	G	A	10.1002/humu.20796	MLH1	SAV	intronic	donor_region
Train	3	37088746	.	A	T	10.1073/pnas.1915608116	MLH1	SAV	intronic	.
Train	3	37089001	.	T	C	10.1002/humu.20280	MLH1	nonSAV	intronic	branchpoint
Train	3	37089032	.	T	G	10.1002/humu.20796	MLH1	nonSAV	exonic	.
Train	3	37089035	.	C	A	10.1002/humu.20280	MLH1	nonSAV	exonic	.
Train	3	37089086	.	C	G	10.1002/humu.20796	MLH1	nonSAV	exonic	.
Train	3	37089098	.	T	A	10.1002/humu.20796	MLH1	nonSAV	exonic	.
Train	3	37089129	.	GAA	GGC	10.1002/humu.20796	MLH1	nonSAV	exonic	.
Train	3	37089129	.	GAAG	G	10.1002/humu.20280	MLH1	nonSAV	exonic	.
Train	3	37089133	.	G	C	10.1002/humu.20796	MLH1	nonSAV	exonic	.
Train	3	37090029	.	C	T	10.1002/humu.20796	MLH1	nonSAV	exonic,intronic	.
Train	3	37090070	.	G	T	10.1002/humu.20280	MLH1	nonSAV	exonic,intronic	.
Train	3	37090078	.	T	C	10.1002/humu.20796	MLH1	nonSAV	exonic,intronic	.
Train	3	37090100	.	G	T	10.1002/humu.20280	MLH1	SAV	exonic,intronic	donor_exonic
Train	3	37090378	.	GAATTTCTTTGGACCA	G	10.1002/humu.20280	MLH1	SAV	intronic	acceptor_canonical
Train	3	37090464	.	C	T	10.1002/humu.20280	MLH1	nonSAV	exonic,intronic	.
Train	3	37090508	.	G	A	10.1002/mgg3.145	MLH1	SAV	exonic,intronic	donor_exonic
Train	3	37092019	.	G	A	10.1002/humu.20280	MLH1	nonSAV	exonic	.
Train	3	37092136	.	A	T	10.1002/humu.20280	MLH1	nonSAV	exonic	.
Train	3	38597254	.	G	A	10.4081/cardiogenetics.2012.e6	SCN5A	nonSAV	intronic	acceptor_region
Train	3	38674854	.	G	A	10.4081/cardiogenetics.2012.e6	SCN5A	nonSAV	intronic	acceptor_region
Train	3	52442512	.	T	C	10.1016/j.celrep.2018.03.052	BAP1	SAV	exonic	.
Train	3	71026793	.	C	T	10.1038/s41598-017-19109-9	FOXP1	SAV	intronic	donor_canonical
Train	3	120363303	.	A	C	10.1038/s41431-019-0354-0	HGD	SAV	intronic	branchpoint
Train	3	120363307	.	C	T	10.1038/s41431-019-0354-0	HGD	SAV	intronic	branchpoint
Train	3	120363346	.	C	T	10.1038/s41431-019-0354-0	HGD	SAV	intronic	.
Train	3	123649732	.	C	G	10.1080/15476286.2020.1809195	CCDC14	SAV	intronic	.
Train	3	130656270	.	A	G	10.1002/jcb.27640	ATP2C1	SAV	intronic	acceptor_canonical
Train	3	132437989	.	C	A	10.1038/s41525-020-00147-8	NPHP3-ACAD11,NPHP3	SAV	intronic	acceptor_canonical
Train	3	136003251	.	A	G	10.1086/522376	PCCB	SAV	intronic	.
Train	3	150660197	.	A	C	10.1038/s41598-017-01577-8	CLRN1OS,RP11-166N6.2,CLRN1	SAV	intronic	.
Train	3	183888105	.	A	C	10.1002/ajmg.a.38635	DVL3	SAV	intronic	acceptor_canonical
Train	4	657550	.	C	G	PMID: 30820151	PDE6B	SAV	intronic	branchpoint
Train	4	15989860	.	T	C	10.1038/ejhg.2015.144	PROM1	SAV	intronic	.
Train	4	17500790	.	T	C	10.1007/s004390050566	QDPR	SAV	intronic	.
Train	4	88960160	.	A	G	10.1002/mgg3.145	PKD2	nonSAV	intronic	.
Train	4	100532489	.	G	T	10.1016/j.atherosclerosis.2019.02.016	MTTP,RP11-766F14.1	SAV	exonic	acceptor_exonic
Train	4	113483926	.	A	C	10.1080/15476286.2020.1809195	ZGRF1	SAV	intronic	.
Train	4	155486360	.	A	G	10.1002/humu.20839	FGB	SAV	intronic	.
Train	4	155530122	.	T	A	10.1111/j.1365-2141.2007.06758.x	FGG	SAV	intronic	.
Train	5	7883859	.	T	C	10.1002/humu.21206	MTRR	SAV	exonic,intronic	.
Train	5	41794100	.	C	T	10.1002/humu.22258	OXCT1	SAV	intronic	donor_region
Train	5	60223533	.	T	C	10.1038/s41431-017-0009-y	ERCC8	nonSAV	intronic	.
Train	5	60223572	.	C	G	10.1038/s41431-017-0009-y	ERCC8	SAV	intronic	.
Train	5	72851090	.	C	T	10.1080/15476286.2020.1809195	ANKRA2	SAV	intronic	.
Train	5	86682721	.	G	T	10.1016/j.braindev.2019.06.003	RASA1,CCNH	SAV	intronic	donor_canonical
Train	5	88025173	.	A	C	10.1101/gr.238444.118	MEF2C	SAV	intronic	branchpoint
Train	5	88025173	.	A	G	10.1101/256636	MEF2C	nonSAV	intronic	branchpoint
Train	5	89971892	.	T	A	10.1038/s41598-018-35085-0	ADGRV1	SAV	intronic	acceptor_region
Train	5	112111318	.	A	G	10.3343/alm.2020.40.4.345	APC	SAV	intronic	branchpoint
Train	5	112111323	.	T	A	10.1016/j.jmol2020.09.007	APC	SAV	intronic	acceptor_region
Train	5	112115486	.	GGT	G	10.1073/pnas.1915608116	APC	SAV	intronic	.
Train	5	112115546	.	G	A	10.1002/humu.22082	APC	SAV	intronic	.
Train	5	112158419	.	C	T	10.1002/humu.22082	APC	SAV	intronic	.
Train	5	112158423	.	A	T	10.1002/humu.22082	APC	SAV	intronic	.
Train	6	5325357	.	G	T	10.1080/15476286.2020.1809195	FARS2	SAV	intronic	.
Train	6	6225105	.	C	T	10.1186/s12881-019-0944-2	F13A1	SAV	intronic	branchpoint
Train	6	26087746	.	T	C	10.1093/nar/gky372	HFE	SAV	exonic,intronic	donor_canonical
Train	6	43015321	.	C	T	10.1080/15476286.2020.1809195	CUL7,KLC4	SAV	intronic	.
Train	6	49404228	.	G	T	10.1086/522376	MUT	SAV	intronic	.
Train	6	76593963	.	T	G	10.1038/sj.ejhg.5202000	MYO6	SAV	intronic	.
Train	6	88294960	.	T	C	10.1080/15476286.2020.1809195	RARS2	SAV	exonic,intronic	.
Train	6	111214550	.	A	G	10.1080/15476286.2020.1809195	AMD1	SAV	intronic	.
Train	6	133785996	.	G	C	10.1186/s12881-019-0806-y	EYA4	SAV	exonic	donor_exonic
Train	6	143507763	.	C	G	10.1080/15476286.2020.1809195	AIG1	SAV	intronic	.
Train	7	6017218	.	C	A	10.1002/mgg3.145	PMS2	SAV	intronic	donor_canonical
Train	7	6017220	.	G	A	10.3389/fgene.2018.00366	PMS2	nonSAV	exonic	donor_exonic
Train	7	6029429	.	A	T	10.1002/mgg3.145	PMS2	SAV	intronic	donor_canonical
Train	7	6035243	.	T	C	10.1002/mgg3.145	PMS2	SAV	exonic	.
Train	7	6035245	.	G	C	10.1002/mgg3.145	PMS2	SAV	exonic	.
Train	7	6038757	.	A	G	10.1002/mgg3.145	PMS2	SAV	exonic,intronic	.
Train	7	6038830	.	T	G	10.1002/mgg3.145	PMS2	SAV	exonic,intronic	.
Train	7	6038909	.	G	C	10.1002/mgg3.145	PMS2	SAV	intronic	acceptor_region
Train	7	6045521	.	A	G	10.1002/mgg3.145	PMS2	SAV	intronic	donor_canonical
Train	7	6045547	.	G	A	10.1002/mgg3.145	PMS2	nonSAV	exonic,intronic	.
Train	7	43695628	.	C	T	10.1080/15476286.2020.1809195	COA1	SAV	intronic	donor_region
Train	7	65547340	.	T	A	10.3389/fgene.2019.00436	ASL	SAV	intronic	branchpoint
Train	7	76634267	.	G	A	10.1080/15476286.2020.1809195	CTD-2192D1.1,AC114737.5	SAV	intronic	.
Train	7	99955060	.	G	C	10.1080/15476286.2020.1809195	STAG3L5P-PVRIG2P-PILRB,PILRB	SAV	intronic	.
Train	7	99964750	.	C	G	10.1080/15476286.2020.1809195	STAG3L5P-PVRIG2P-PILRB,PILRB	SAV	intronic	.
Train	7	100225847	.	C	T	10.1093/nar/gky372	TFR2	SAV	exonic	donor_exonic
Train	7	117123359	.	A	G	10.1016/j.jcf.2018.10.012	CFTR	SAV	intronic	.
Train	7	117149085	.	C	T	10.1093/nar/gky372	CFTR	SAV	intronic	acceptor_region
Train	7	117170947	.	T	C	10.1093/nar/gky372	CFTR	nonSAV	intronic	acceptor_region
Train	7	117171169	.	G	T	10.1093/nar/gky372	CFTR	SAV	intronic	donor_canonical
Train	7	117171171	.	A	G	10.1093/nar/gky372	CFTR	SAV	intronic	donor_region
Train	7	117171172	.	A	G	10.1093/nar/gky372	CFTR	SAV	intronic	donor_region
Train	7	117174329	.	G	C	10.1093/nar/gky372	CFTR	SAV	intronic	acceptor_canonical
Train	7	117174420	.	G	T	10.1093/nar/gky372	CFTR	SAV	intronic	donor_canonical
Train	7	117175301	.	G	T	10.1093/nar/gky372	CFTR	SAV	intronic	acceptor_canonical
Train	7	117175466	.	G	A	10.1093/nar/gky372	CFTR	SAV	intronic	donor_canonical
Train	7	117176587	.	TTGATTGATTTAC	T	10.1093/nar/gky372	CFTR	SAV	intronic	acceptor_region
Train	7	117176591	.	TTGATTTAC	T	10.1093/nar/gky372	CFTR	SAV	intronic	acceptor_region
Train	7	117176596	.	T	G	10.1515/cclm-2014-1047	CFTR	SAV	intronic	acceptor_region
Train	7	117180142	.	T	A	10.1093/nar/gky372	CFTR	SAV	intronic	branchpoint
Train	7	117182006	.	G	A	10.1515/cclm-2014-1047	CFTR	nonSAV	intronic	.
Train	7	117182162	.	G	A	10.1093/nar/gky372	CFTR	SAV	exonic	donor_exonic
Train	7	117182164	.	T	G	10.1093/nar/gky372	CFTR	SAV	intronic	donor_canonical
Train	7	117199709	.	G	A	10.1093/nar/gky372	CFTR	SAV	exonic	donor_exonic
Train	7	117227784	.	T	A	10.1002/humu.22624	CFTR	SAV	intronic	branchpoint
Train	7	117227785	.	G	A	10.1093/nar/gky372	CFTR	SAV	intronic	branchpoint
Train	7	117227790	.	T	G	10.1093/nar/gky372	CFTR	SAV	intronic	acceptor_region
Train	7	117227791	.	A	G	10.1002/humu.22624	CFTR	SAV	intronic	acceptor_canonical
Train	7	117229521	.	A	G	10.1371/journal.pone.0184009	CFTR	SAV	intronic	.
Train	7	117230494	.	G	A	10.1093/nar/gky372	CFTR	SAV	intronic	donor_canonical
Train	7	117234984	.	G	T	10.1093/nar/gky372	CFTR	SAV	exonic	acceptor_exonic
Train	7	117242854	.	A	G	10.1515/cclm-2014-1047	CFTR	nonSAV	intronic	branchpoint
Train	7	117242874	.	T	C	10.1093/nar/gky372	CFTR	nonSAV	intronic	acceptor_region
Train	7	117242919	.	T	TA	10.1002/humu.22624	CFTR	SAV	intronic	donor_canonical
Train	7	117242919	.	TG	T	10.1002/humu.22624	CFTR	SAV	intronic	donor_canonical
Train	7	117242922	.	G	A	10.1093/nar/gky372	CFTR	SAV	intronic	donor_region
Train	7	117243585	.	G	A	10.1093/nar/gky372	CFTR	SAV	intronic	acceptor_canonical
Train	7	117243744	.	A	G	10.1016/j.ajhg.2017.04.001	CFTR	SAV	exonic	.
Train	7	117246724	.	A	G	10.1093/nar/gky372	CFTR,AC000111.6	nonSAV	intronic	acceptor_region
Train	7	117246807	.	G	A	10.1093/nar/gky372	CFTR,AC000111.6	SAV	exonic	donor_exonic
Train	7	117246808	.	G	A	10.1093/nar/gky372	CFTR,AC000111.6	SAV	intronic	donor_canonical
Train	7	117250260	.	A	T	10.1016/j.jcf.2018.10.012	CFTR,AC000111.6	SAV	intronic	.
Train	7	117250572	.	G	A	10.1093/nar/gky372	CFTR,AC000111.6	SAV	intronic	acceptor_canonical
Train	7	117250572	.	G	T	10.1093/nar/gky372	CFTR,AC000111.6	SAV	intronic	acceptor_canonical
Train	7	117250726	.	A	G	10.1093/nar/gky372	CFTR,AC000111.6	SAV	intronic	donor_region
Train	7	117251609	.	A	G	10.1371/journal.pone.0184009	CFTR,AC000111.6	SAV	intronic	branchpoint
Train	7	117254768	.	G	A	10.1093/nar/gky372	CFTR,AC000111.6	SAV	intronic	donor_canonical
Train	7	117254769	.	T	TT	10.1093/nar/gky372	CFTR,AC000111.6	SAV	intronic	donor_canonical
Train	7	117254818	.	C	A	10.1515/cclm-2014-1047	CFTR,AC000111.6	nonSAV	intronic	5_intronic
Train	7	117266272	.	C	G	10.1016/j.jcf.2018.10.012	CFTR,AC000111.6	SAV	intronic	.
Train	7	117280015	.	C	T	10.1371/journal.pone.0184009	CFTR,AC000111.6	SAV	intronic	.
Train	7	117282491	.	G	A	10.1093/nar/gky372	CFTR,AC000111.6	SAV	intronic	acceptor_canonical
Train	7	117282648	.	G	A	10.1093/nar/gky372	CFTR,AC000111.6	SAV	intronic	donor_canonical
Train	7	117288374	.	A	G	10.1016/j.jcf.2018.10.012	CFTR	SAV	intronic	.
Train	7	117305617	.	TGG	TTT	10.1093/nar/gky372	CFTR	SAV	exonic,intronic	donor_canonical
Train	7	143018808	.	G	T	10.1007/s11033-014-3142-5	CLCN1	SAV	exonic	acceptor_exonic
Train	7	143042612	.	A	G	10.1007/s11033-014-3142-5	CLCN1	SAV	intronic	acceptor_canonical
Train	7	150646165	.	T	A	10.1016/j.hrthm.2008.10.044	KCNH2	SAV	intronic	branchpoint
Train	7	150646165	.	T	G	10.1016/j.hrthm.2008.10.043	KCNH2	SAV	intronic	branchpoint
Train	7	150656824	.	C	A	10.4081/cardiogenetics.2012.e6	KCNH2	nonSAV	exonic	acceptor_exonic
Train	8	38273587	.	A	C	10.1093/humrep/dex363	FGFR1	SAV	intronic	branchpoint
Train	8	38279367	.	C	T	10.1002/ajmg.a.61354	FGFR1	SAV	exonic	.
Train	8	42302163	.	C	T	10.1038/s41439-019-0046-x	SLC20A2	SAV	intronic	donor_canonical
Train	8	75272349	.	A	G	10.1007/s00415-020-10171-4	GDAP1	SAV	intronic	branchpoint
Train	8	87674402	.	T	A	10.1167/iovs.61.10.37	CNGB3	SAV	intronic	.
Train	8	99227960	.	G	C	10.1080/15476286.2020.1809195	NIPAL2	SAV	intronic	.
Train	9	34649951	.	A	G	10.1002/jimd.12293	GALT,RP11-195F19.29	SAV	intronic	.
Train	9	35403597	.	G	A	10.1002/npr2.12027	UNC13B	SAV	intronic	donor_canonical
Train	9	71852789	.	T	G	10.1002/humu.23947	RP11-16N10.2,TJP2	SAV	intronic	acceptor_region
Train	9	92035275	.	T	C	10.1080/15476286.2020.1809195	SEMA4D	SAV	intronic	.
Train	9	98226337	.	T	C	10.1007/s10689-014-9712-9	PTCH1	SAV	intronic	.
Train	9	107594109	.	C	T	10.1016/j.bbrc.2018.11.064	ABCA1	SAV	intronic	acceptor_canonical
Train	9	107599404	.	C	T	10.1016/j.bbrc.2018.11.064	ABCA1	SAV	intronic	branchpoint
Train	9	108368857	.	G	T	10.1038/jhg.2017.71	FKTN	SAV	intronic	.
Train	9	130988302	.	C	T	10.1101/256636	DNM1	nonSAV	intronic	branchpoint
Train	9	130988306	.	G	A	10.1101/gr.238444.118	DNM1	SAV	intronic	branchpoint
Train	9	137619110	.	A	G	10.1086/342099	COL5A1	SAV	intronic	acceptor_canonical
Train	9	137622080	.	A	G	10.1371%2Fjournal.pone.0020121	COL5A1	SAV	intronic	acceptor_canonical
Train	10	32635025	.	T	C	10.1080/15476286.2020.1809195	EPC1	SAV	intronic	.
Train	10	38654940	.	T	G	10.1080/15476286.2020.1809195	HSD17B7P2	SAV	intronic	.
Train	10	89628534	.	A	T	10.1073/pnas.1915608116	PTEN	nonSAV	intronic	.
Train	10	89635853	.	A	G	10.1073/pnas.1915608116	PTEN	nonSAV	intronic	.
Train	10	89700422	.	A	G	10.1073/pnas.1915608116	PTEN	nonSAV	intronic	.
Train	10	90770494	.	A	G	10.1016/j.clim.2017.06.009	FAS	SAV	intronic	branchpoint
Train	10	126100239	.	G	C	10.1073/pnas.88.3.815	OAT	SAV	intronic	.
Train	10	127485384	.	T	C	10.1080/15476286.2020.1809195	UROS	SAV	intronic	.
Train	11	2187017	.	A	T	10.1046/j.1469-1809.2000.6450375.x	TH	SAV	intronic	branchpoint
Train	11	2549253	.	G	A	10.4081/cardiogenetics.2012.e6	KCNQ1	SAV	intronic	donor_region
Train	11	2592638	.	G	A	10.4081/cardiogenetics.2012.e6	KCNQ1	SAV	intronic	donor_region
Train	11	4414137	.	T	C	10.1080/15476286.2020.1809195	TRIM21	SAV	intronic	.
Train	11	31814980	.	A	C	10.1038/s41431-018-0288-y	PAX6	SAV	exonic,intronic	donor_region
Train	11	31823338	.	G	C	10.1038/s41431-018-0288-y	PAX6	SAV	intronic	branchpoint
Train	11	31823428	.	G	A	10.1038/s41431-018-0288-y	PAX6	SAV	exonic,intronic	.
Train	11	31824248	.	T	C	10.1038/s41431-018-0288-y	PAX6	SAV	intronic	donor_region
Train	11	31824253	.	T	C	10.1038/s41431-018-0288-y	PAX6	SAV	exonic	donor_exonic
Train	11	47356146	.	CTGTC	C	10.1002/humu.23944	MYBPC3	SAV	intronic	.
Train	11	47361202	.	C	A	10.4081/cardiogenetics.2012.e6	MYBPC3	SAV	exonic	donor_exonic
Train	11	47364129	.	C	G	10.4081/cardiogenetics.2012.e6	MYBPC3	SAV	exonic	donor_exonic
Train	11	47367758	.	C	T	10.4081/cardiogenetics.2012.e6	MYBPC3	SAV	exonic	donor_exonic
Train	11	47367930	.	C	T	10.4081/cardiogenetics.2012.e6	MYBPC3	SAV	intronic	branchpoint
Train	11	47368616	.	C	T	10.1002/humu.23944	MYBPC3	SAV	intronic	.
Train	11	47370092	.	C	A	10.4081/cardiogenetics.2012.e6	MYBPC3	SAV	exonic	acceptor_exonic
Train	11	57367848	.	T	C	10.1016/j.clim.2017.03.010	SERPING1	nonSAV	exonic	donor_exonic
Train	11	57369520	.	ACACCAA	A	10.1016/j.clim.2017.03.010	SERPING1	nonSAV	exonic	.
Train	11	57369586	.	T	C	10.1016/j.clim.2017.03.010	SERPING1	nonSAV	exonic	.
Train	11	57369642	.	GG	G	10.1016/j.clim.2017.03.010	SERPING1	SAV	exonic,intronic	donor_canonical
Train	11	57369643	.	GTGAGTGCCCAGG	G	10.1016/j.clim.2017.03.010	SERPING1	SAV	intronic	donor_canonical
Train	11	57373471	.	A	G	10.1016/j.clim.2017.03.010	SERPING1	SAV	intronic	branchpoint
Train	11	57373503	.	T	G	10.1016/j.clim.2017.03.010	SERPING1	nonSAV	exonic	.
Train	11	57373888	.	G	A	10.1016/j.clim.2017.03.010	SERPING1	nonSAV	exonic	.
Train	11	57379414	.	G	A	10.1016/j.clim.2017.03.010	SERPING1	SAV	intronic	donor_region
Train	11	57381873	.	T	A	10.1016/j.clim.2017.03.010	SERPING1	nonSAV	exonic	.
Train	11	66283057	.	G	A	10.1016/j.omtn.2019.08.014	CTD-3074O7.11,BBS1	SAV	exonic	donor_exonic
Train	11	67808859	.	A	T	10.1111/cge.12448	TCIRG1	SAV	intronic	donor_region
Train	11	67815179	.	C	A	10.1002/jbmr.2929	TCIRG1	SAV	exonic	.
Train	11	68170951	.	G	T	10.1093/nar/gky372	LRP5	nonSAV	exonic	acceptor_exonic
Train	11	68681681	.	A	G	10.1016/j.pediatrneurol.2020.09.011	IGHMBP2	SAV	intronic	.
Train	11	69487150	.	T	C	10.1080/15476286.2020.1809195	ORAOV1	SAV	intronic	.
Train	11	76877101	.	G	A	10.1038/s41598-018-35085-0	MYO7A	SAV	intronic	acceptor_canonical
Train	11	77838484	.	T	C	10.1136/jmg.2003.016923	ALG8	SAV	intronic	acceptor_canonical
Train	11	87884976	.	G	C	10.1080/15476286.2020.1809195	RAB38	SAV	intronic	.
Train	11	108004534	.	T	G	10.3892/mmr.2017.6434	ACAT1	SAV	intronic	branchpoint
Train	11	108098321	.	G	T	10.1073/pnas.1915608116	ATM	SAV	intronic	acceptor_canonical
Train	11	108100055	.	G	A	10.3389/fgene.2018.00366	ATM	SAV	exonic,intronic	donor_region
Train	11	108115753	.	G	A	10.1073/pnas.1915608116	ATM	SAV	exonic	donor_exonic
Train	11	108117798	.	C	T	10.1073/pnas.1915608116	ATM	nonSAV	exonic	.
Train	11	108119654	.	T	G	10.3389/fgene.2018.00366	ATM	SAV	intronic	acceptor_region
Train	11	108138071	.	T	C	10.1073/pnas.1915608116	ATM	SAV	intronic	donor_canonical
Train	11	108141871	.	A	G	10.3389/fgene.2018.00366	ATM	nonSAV	exonic	donor_exonic
Train	11	108141892	.	A	AA	10.3389/fgene.2018.00366	ATM	nonSAV	intronic	5_intronic
Train	11	108143448	.	G	A	10.1073/pnas.1915608116	ATM	SAV	intronic	acceptor_canonical
Train	11	108153424	.	T	C	10.1016/j.jmol2020.09.007	ATM	nonSAV	intronic	branchpoint
Train	11	108153424	.	T	G	10.1016/j.jmol2020.09.007	ATM	nonSAV	intronic	branchpoint
Train	11	108155170	.	G	A	10.1073/pnas.1915608116	ATM	nonSAV	exonic	.
Train	11	108170444	.	C	T	10.1073/pnas.1915608116	ATM	nonSAV	exonic	.
Train	11	108175400	.	A	C	10.1073/pnas.1915608116	ATM	SAV	intronic	acceptor_canonical
Train	11	108175580	.	G	T	10.1073/pnas.1915608116	ATM	SAV	intronic	donor_canonical
Train	11	108180945	.	G	C	10.1073/pnas.1915608116	ATM,C11orf65	nonSAV	exonic,intronic	.
Train	11	108198370	.	A	C	10.1073/pnas.1915608116	ATM,C11orf65	SAV	intronic	acceptor_canonical
Train	11	108199793	.	C	G	10.1016/j.jmol2020.09.007	ATM,C11orf65	SAV	exonic,intronic	.
Train	11	108199839	.	C	T	10.1073/pnas.1915608116	ATM,C11orf65	nonSAV	exonic,intronic	.
Train	11	108202767	.	A	G	10.1016/j.jmol2020.09.007	ATM,C11orf65	SAV	intronic	donor_region
Train	11	108203489	.	G	T	10.3389/fgene.2018.00366	ATM,C11orf65	SAV	exonic,intronic	acceptor_exonic
Train	11	108205690	.	T	G	10.1073/pnas.1915608116	ATM,C11orf65	nonSAV	intronic	acceptor_region
Train	11	108218005	.	G	C	10.3389/fgene.2018.00366	ATM,C11orf65	SAV	intronic	acceptor_canonical
Train	11	108236051	.	G	A	10.1073/pnas.1915608116	ATM,C11orf65	SAV	intronic	acceptor_canonical
Train	11	118366474	.	G	T	10.1016/j.celrep.2018.03.052	KMT2A	SAV	exonic	.
Train	12	4646528	.	T	C	10.1080/15476286.2020.1809195	C12orf4	SAV	intronic	.
Train	12	16503789	.	T	G	10.1080/15476286.2020.1809195	MGST1	SAV	intronic	.
Train	12	46243434	.	T	A	10.1016/j.celrep.2018.03.052	ARID2	SAV	exonic	.
Train	12	48369098	.	A	G	10.1002/humu.20347	COL2A1	SAV	intronic	donor_canonical
Train	12	48369099	.	C	A	10.1002/humu.20347	COL2A1	SAV	intronic	donor_canonical
Train	12	48369099	.	C	T	10.1002/humu.20347	COL2A1	SAV	intronic	donor_canonical
Train	12	48370512	.	G	C	10.1038/ejhg.2011.223	COL2A1	SAV	intronic	.
Train	12	48370516	.	T	A	10.1038/ejhg.2011.223	COL2A1	SAV	intronic	.
Train	12	48378777	.	C	T	10.1002/humu.20347	COL2A1	SAV	intronic	donor_canonical
Train	12	48379984	.	C	T	10.1002/humu.20347	COL2A1	SAV	intronic	.
Train	12	48380015	.	A	C	10.1038/ejhg.2011.223	COL2A1	SAV	intronic	.
Train	12	48381194	.	T	C	10.1038/ejhg.2011.223	COL2A1	nonSAV	intronic	.
Train	12	48389035	.	C	G	10.1038/ejhg.2012.266	COL2A1	SAV	intronic	donor_region
Train	12	48393958	.	G	C	10.1111/opo.12682	COL2A1	SAV	intronic	branchpoint
Train	12	49691057	.	G	A	10.1038/s41467-019-09719-4	RP11-161H23.9,PRPH	SAV	exonic,intronic	donor_canonical
Train	12	52314269	.	C	G	10.1136/jmedgenet-2018-105561	ACVRL1	SAV	intronic	.
Train	12	52314387	.	C	CAG	10.1136/jmedgenet-2018-105561	ACVRL1	SAV	intronic	.
Train	12	52314412	.	C	G	10.1136/jmedgenet-2018-105561	ACVRL1	SAV	intronic	.
Train	12	56846855	.	C	T	PMID: 24319327	MIP	SAV	intronic	donor_canonical
Train	12	88494960	.	T	C	10.1086/507318	CEP290	SAV	intronic	.
Train	12	108961426	.	G	C	10.1093/brain/awp152	ISCU	SAV	intronic	branchpoint
Train	12	123038909	.	G	A	10.1080/15476286.2020.1809195	KNTC1	SAV	intronic	.
Train	13	32890600	.	G	A	10.1002/humu.22388	BRCA2	nonSAV	exonic	.
Train	13	32890625	.	A	G	10.1073/pnas.1915608116	BRCA2	nonSAV	exonic	.
Train	13	32890645	.	G	GG	10.1002/path.5268	BRCA2	nonSAV	exonic	.
Train	13	32890659	.	A	G	10.1002/path.5268	BRCA2	nonSAV	exonic	.
Train	13	32890664	.	G	A	10.1093/nar/gky372	BRCA2	SAV	exonic	donor_exonic
Train	13	32890665	.	G	A	10.1093/nar/gky372	BRCA2	SAV	intronic	donor_canonical
Train	13	32890665	.	G	T	10.1093/nar/gky372	BRCA2	SAV	intronic	donor_canonical
Train	13	32890666	.	T	C	10.1093/nar/gky372	BRCA2	SAV	intronic	donor_canonical
Train	13	32890667	.	A	G	10.1093/nar/gky372	BRCA2	SAV	intronic	donor_region
Train	13	32890668	.	T	C	10.1093/nar/gky372	BRCA2	nonSAV	intronic	donor_region
Train	13	32893207	.	T	A	10.1093/nar/gky372	BRCA2	SAV	intronic	branchpoint
Train	13	32893217	.	T	A	10.1002/path.5268	BRCA2	nonSAV	exonic	.
Train	13	32893238	.	G	A	10.1002/path.5268	BRCA2	SAV	exonic	.
Train	13	32893243	.	G	A	10.1002/path.5268	BRCA2	SAV	exonic	.
Train	13	32893246	.	G	A	10.1002/path.5268	BRCA2	SAV	exonic	.
Train	13	32893274	.	A	G	10.1073/pnas.1915608116	BRCA2	nonSAV	exonic	.
Train	13	32893286	.	C	T	10.1002/path.5268	BRCA2	SAV	exonic	.
Train	13	32893289	.	AA	A	10.1002/path.5268	BRCA2	SAV	exonic	.
Train	13	32893291	.	G	T	10.1002/humu.22388	BRCA2	SAV	exonic	.
Train	13	32893363	.	C	T	10.1002/path.5268	BRCA2	SAV	exonic	.
Train	13	32893368	.	G	A	10.1002/path.5268	BRCA2	SAV	exonic	.
Train	13	32893369	.	G	C	10.1002/humu.22388	BRCA2	nonSAV	exonic	.
Train	13	32893390	.	A	T	10.1002/path.5268	BRCA2	nonSAV	exonic	.
Train	13	32893464	.	T	C	10.1002/path.5268	BRCA2	SAV	intronic	donor_canonical
Train	13	32893465	.	AA	A	10.1002/path.5268	BRCA2	SAV	intronic	donor_region
Train	13	32893467	.	G	A	10.1093/nar/gky372	BRCA2	SAV	intronic	donor_region
Train	13	32893467	.	G	C	10.1093/nar/gky372	BRCA2	SAV	intronic	donor_region
Train	13	32899201	.	G	A	10.1093/nar/gky372	BRCA2	nonSAV	intronic	branchpoint
Train	13	32899248	.	C	T	10.1002/path.5268	BRCA2	SAV	exonic	.
Train	13	32899263	.	AAAATG	A	10.1002/path.5268	BRCA2	SAV	exonic	.
Train	13	32899271	.	T	A	10.1002/path.5268	BRCA2	nonSAV	exonic	.
Train	13	32899279	.	A	G	10.1002/path.5268	BRCA2	SAV	exonic	.
Train	13	32899289	.	CTGTCC	C	10.1002/path.5268	BRCA2	nonSAV	exonic	.
Train	13	32899354	.	A	G	10.1002/humu.22388	BRCA2	nonSAV	intronic	5_intronic
Train	13	32900216	.	G	T	10.1002/humu.22388	BRCA2	nonSAV	intronic	branchpoint
Train	13	32900225	.	TGTTTT	T	10.1002/humu.22388	BRCA2	SAV	intronic	branchpoint
Train	13	32900236	.	A	T	10.1093/nar/gky372	BRCA2	SAV	intronic	acceptor_canonical
Train	13	32900251	.	C	T	10.1002/humu.22388	BRCA2	SAV	exonic	.
Train	13	32900252	.	A	G	10.1002/path.5268	BRCA2	nonSAV	exonic	.
Train	13	32900252	.	A	T	10.1002/path.5268	BRCA2	SAV	exonic	.
Train	13	32900253	.	A	G	10.1002/path.5268	BRCA2	SAV	exonic	.
Train	13	32900259	.	A	G	10.1002/path.5268	BRCA2	nonSAV	exonic	.
Train	13	32900263	.	G	A	10.1002/path.5268	BRCA2	SAV	exonic	.
Train	13	32900267	.	C	A	10.1002/humu.22388	BRCA2	SAV	exonic	.
Train	13	32900281	.	AAGTCA	A	10.1093/nar/gky372	BRCA2	SAV	exonic	donor_exonic
Train	13	32900285	.	C	T	10.1093/nar/gky372	BRCA2	SAV	exonic	donor_exonic
Train	13	32900288	.	G	A	10.1093/nar/gky372	BRCA2	SAV	intronic	donor_canonical
Train	13	32900288	.	G	T	10.1002/path.5268	BRCA2	SAV	intronic	donor_canonical
Train	13	32900290	.	A	G	10.1093/nar/gky372	BRCA2	SAV	intronic	donor_region
Train	13	32900292	.	G	T	10.1016/j.jmol2020.09.007	BRCA2	SAV	intronic	donor_region
Train	13	32900376	.	C	A	10.1093/nar/gky372	BRCA2	SAV	intronic	acceptor_region
Train	13	32900377	.	A	G	10.1002/humu.22388	BRCA2	SAV	intronic	acceptor_canonical
Train	13	32900381	.	G	A	10.1002/path.5268	BRCA2	nonSAV	exonic	acceptor_exonic
Train	13	32900409	.	A	G	10.1002/path.5268	BRCA2	nonSAV	exonic	.
Train	13	32900411	.	T	G	10.1002/path.5268	BRCA2	nonSAV	exonic	.
Train	13	32900419	.	G	A	10.1093/nar/gky372	BRCA2	SAV	exonic	donor_exonic
Train	13	32900420	.	G	A	10.1093/nar/gky372	BRCA2	SAV	intronic	donor_canonical
Train	13	32900420	.	G	T	10.1093/nar/gky372	BRCA2	SAV	intronic	donor_canonical
Train	13	32900421	.	T	A	10.3389/fgene.2018.00366	BRCA2	SAV	intronic	donor_canonical
Train	13	32900421	.	T	C	10.1093/nar/gky372	BRCA2	SAV	intronic	donor_canonical
Train	13	32900422	.	AAA	A	10.1093/nar/gky372	BRCA2	SAV	intronic	donor_region
Train	13	32900616	.	A	G	10.1002/humu.22388	BRCA2	nonSAV	intronic	branchpoint
Train	13	32900617	.	C	T	10.1002/humu.22388	BRCA2	nonSAV	intronic	branchpoint
Train	13	32900635	.	G	A	10.1093/nar/gky372	BRCA2	SAV	intronic	acceptor_canonical
Train	13	32900636	.	G	T	10.1093/nar/gky372	BRCA2	SAV	exonic	acceptor_exonic
Train	13	32900639	.	C	T	10.1002/humu.22388	BRCA2	SAV	exonic	.
Train	13	32900641	.	T	G	10.1002/humu.22388	BRCA2	nonSAV	exonic	.
Train	13	32900645	.	A	T	10.3389/fgene.2018.00366	BRCA2	nonSAV	exonic	.
Train	13	32900691	.	A	G	10.1002/humu.22388	BRCA2	SAV	exonic	.
Train	13	32900725	.	C	T	10.1002/path.5268	BRCA2	nonSAV	exonic	.
Train	13	32900736	.	C	G	10.1002/humu.22388	BRCA2	SAV	exonic	.
Train	13	32900739	.	C	T	10.1002/path.5268	BRCA2	SAV	exonic	.
Train	13	32900744	.	C	T	10.1002/humu.22388	BRCA2	nonSAV	exonic	.
Train	13	32900746	.	C	A	10.1002/path.5268	BRCA2	nonSAV	exonic	.
Train	13	32900746	.	C	T	10.1002/path.5268	BRCA2	nonSAV	exonic	.
Train	13	32900750	.	G	A	10.1093/nar/gky372	BRCA2	SAV	exonic	donor_exonic
Train	13	32900751	.	G	A	10.1002/path.5268	BRCA2	SAV	intronic	donor_canonical
Train	13	32900752	.	T	G	10.1093/nar/gky372	BRCA2	SAV	intronic	donor_canonical
Train	13	32900753	.	A	G	10.1093/nar/gky372	BRCA2	SAV	intronic	donor_region
Train	13	32900754	.	A	G	10.1093/nar/gky372	BRCA2	SAV	intronic	donor_region
Train	13	32903564	.	A	C	10.1002/humu.22388	BRCA2	nonSAV	intronic	branchpoint
Train	13	32903571	.	A	G	10.1093/nar/gky372	BRCA2	nonSAV	intronic	branchpoint
Train	13	32903579	.	G	A	10.1093/nar/gky372	BRCA2	SAV	intronic	acceptor_canonical
Train	13	32903579	.	G	C	10.1002/path.5268	BRCA2	SAV	intronic	acceptor_canonical
Train	13	32903621	.	A	G	10.1002/humu.22388	BRCA2	nonSAV	exonic	.
Train	13	32903628	.	C	T	10.1093/nar/gky372	BRCA2	nonSAV	exonic	donor_exonic
Train	13	32903633	.	A	G	10.1093/nar/gky372	BRCA2	SAV	intronic	donor_region
Train	13	32903634	.	G	C	10.3389/fgene.2018.00366	BRCA2	SAV	intronic	donor_region
Train	13	32903636	.	A	T	10.1093/nar/gky372	BRCA2	nonSAV	intronic	5_intronic
Train	13	32905043	.	ATA	A	10.3389/fgene.2018.00366	BRCA2	nonSAV	intronic	branchpoint
Train	13	32905047	.	T	C	10.1093/nar/gky372	BRCA2	nonSAV	intronic	branchpoint
Train	13	32905052	.	G	C	10.1093/nar/gky372	BRCA2	nonSAV	intronic	acceptor_region
Train	13	32905054	.	A	C	10.1093/nar/gky372	BRCA2	SAV	intronic	acceptor_canonical
Train	13	32905054	.	A	G	10.1093/nar/gky372	BRCA2	SAV	intronic	acceptor_canonical
Train	13	32905083	.	G	T	10.1002/path.5268	BRCA2	nonSAV	exonic	.
Train	13	32905115	.	C	T	10.1002/path.5268	BRCA2	nonSAV	exonic	.
Train	13	32905120	.	C	T	10.1002/path.5268	BRCA2	nonSAV	exonic	.
Train	13	32905124	.	G	A	10.1002/path.5268	BRCA2	nonSAV	exonic	.
Train	13	32905129	.	ACA	A	10.1002/path.5268	BRCA2	nonSAV	exonic	.
Train	13	32905146	.	C	T	10.1002/path.5268	BRCA2	nonSAV	exonic	.
Train	13	32906335	.	A	AA	10.1002/humu.22388	BRCA2	nonSAV	intronic	.
Train	13	32906404	.	A	AT	10.1002/humu.22388	BRCA2	nonSAV	intronic	acceptor_region
Train	13	32906607	.	A	T	10.1002/humu.22388	BRCA2	nonSAV	exonic	.
Train	13	32906711	.	T	G	10.1002/humu.22388	BRCA2	nonSAV	exonic	.
Train	13	32907010	.	A	C	10.1002/humu.22388	BRCA2	nonSAV	exonic	.
Train	13	32907378	.	A	G	10.1002/humu.22388	BRCA2	SAV	exonic	.
Train	13	32907546	.	T	TT	10.1002/humu.22388	BRCA2	nonSAV	intronic	5_intronic
Train	13	32911648	.	A	C	10.1002/humu.22388	BRCA2	nonSAV	exonic	.
Train	13	32914479	.	C	G	10.1002/humu.22388	BRCA2	SAV	exonic	.
Train	13	32915333	.	GG	G	10.1093/nar/gky372	BRCA2	SAV	exonic,intronic	donor_canonical
Train	13	32918675	.	T	A	10.1002/humu.22388	BRCA2	nonSAV	intronic	branchpoint
Train	13	32918706	.	A	G	10.1002/humu.22388	BRCA2	SAV	exonic	.
Train	13	32919384	.	T	G	10.1158/1078-0432.CCR-12-1100	BRCA2	SAV	intronic	.
Train	13	32920954	.	TGTTT	T	10.1002/humu.22388	BRCA2	nonSAV	intronic	acceptor_region
Train	13	32920961	.	T	C	10.1093/nar/gky372	BRCA2	nonSAV	intronic	acceptor_region
Train	13	32920969	.	A	G	10.1002/humu.22388	BRCA2	nonSAV	exonic	.
Train	13	32921032	.	C	T	10.1093/nar/gky372	BRCA2	nonSAV	exonic	donor_exonic
Train	13	32921033	.	G	A	10.1093/nar/gky372	BRCA2	SAV	exonic	donor_exonic
Train	13	32921034	.	G	C	10.1093/nar/gky372	BRCA2	SAV	intronic	donor_canonical
Train	13	32928995	.	C	G	10.3389/fgene.2019.00503	BRCA2	SAV	intronic	acceptor_region
Train	13	32928996	.	A	G	10.1093/nar/gky372	BRCA2	SAV	intronic	acceptor_canonical
Train	13	32928996	.	A	T	10.1093/nar/gky372	BRCA2	SAV	intronic	acceptor_canonical
Train	13	32928997	.	G	A	10.3389/fgene.2019.00503	BRCA2	SAV	intronic	acceptor_canonical
Train	13	32929326	.	A	G	10.1002/humu.22388	BRCA2	nonSAV	exonic	.
Train	13	32929431	.	G	A	10.1093/nar/gky372	BRCA2	nonSAV	intronic	donor_region
Train	13	32929433	.	A	G	10.1093/nar/gky372	BRCA2	nonSAV	intronic	5_intronic
Train	13	32930561	.	A	T	10.1093/nar/gky372	BRCA2	nonSAV	intronic	acceptor_region
Train	13	32930563	.	A	T	10.1093/nar/gky372	BRCA2	SAV	intronic	acceptor_canonical
Train	13	32930564	.	G	A	10.3389/fgene.2019.00503	BRCA2	SAV	intronic	acceptor_canonical
Train	13	32930576	.	A	G	10.1002/humu.22388	BRCA2	nonSAV	exonic	.
Train	13	32930592	.	G	A	10.1002/humu.22388	BRCA2	nonSAV	exonic	.
Train	13	32930609	.	C	T	10.1002/humu.22388	BRCA2	nonSAV	exonic	.
Train	13	32930688	.	G	C	10.1073/pnas.1915608116	BRCA2	nonSAV	exonic	.
Train	13	32930746	.	G	A	10.1038/s10038-022-01077-2	BRCA2	nonSAV	exonic	donor_exonic
Train	13	32930746	.	GG	G	10.1016/j.jmol2020.09.007	BRCA2	SAV	exonic,intronic	donor_canonical
Train	13	32930747	.	G	A	10.1093/nar/gky372	BRCA2	SAV	intronic	donor_canonical
Train	13	32930747	.	G	T	10.1093/nar/gky372	BRCA2	SAV	intronic	donor_canonical
Train	13	32930748	.	T	G	10.1093/nar/gky372	BRCA2	SAV	intronic	donor_canonical
Train	13	32931887	.	G	A	10.3389/fgene.2018.00366	BRCA2	nonSAV	exonic	.
Train	13	32931894	.	G	A	10.1002/humu.22388	BRCA2	nonSAV	exonic	.
Train	13	32931944	.	G	A	10.1002/humu.22388	BRCA2	nonSAV	exonic	.
Train	13	32932063	.	A	G	10.1073/pnas.1915608116	BRCA2	SAV	exonic	.
Train	13	32932066	.	G	C	10.1093/nar/gky372	BRCA2	SAV	exonic	donor_exonic
Train	13	32932072	.	C	G	10.1093/nar/gky372	BRCA2	nonSAV	intronic	donor_region
Train	13	32932079	.	A	G	10.3389/fgene.2018.00366	BRCA2	nonSAV	intronic	5_intronic
Train	13	32936651	.	T	G	10.1093/nar/gky372	BRCA2	SAV	intronic	branchpoint
Train	13	32936658	.	A	G	10.1093/nar/gky372	BRCA2	SAV	intronic	acceptor_canonical
Train	13	32936659	.	G	A	10.3389/fgene.2018.00366	BRCA2	SAV	intronic	acceptor_canonical
Train	13	32936659	.	G	T	10.3389/fgene.2018.00366	BRCA2	SAV	intronic	acceptor_canonical
Train	13	32936661	.	G	C	10.1093/nar/gky372	BRCA2	nonSAV	exonic	acceptor_exonic
Train	13	32936674	.	C	T	10.1073/pnas.1915608116	BRCA2	nonSAV	exonic	.
Train	13	32936733	.	A	T	10.1073/pnas.1915608116	BRCA2	nonSAV	exonic	.
Train	13	32936756	.	G	A	10.1073/pnas.1915608116	BRCA2	nonSAV	exonic	.
Train	13	32936825	.	A	G	10.1002/humu.22388	BRCA2	nonSAV	exonic	.
Train	13	32936829	.	A	G	10.1093/nar/gky372	BRCA2	SAV	exonic	donor_exonic
Train	13	32936830	.	G	A	10.1093/nar/gky372	BRCA2	SAV	exonic	donor_exonic
Train	13	32936830	.	G	C	10.1093/nar/gky372	BRCA2	SAV	exonic	donor_exonic
Train	13	32936832	.	C	G	10.1073/pnas.1915608116	BRCA2	SAV	intronic	donor_canonical
Train	13	32936832	.	CAA	C	10.1093/nar/gky372	BRCA2	SAV	intronic	donor_canonical
Train	13	32936835	.	G	T	10.1093/nar/gky372	BRCA2	nonSAV	intronic	donor_region
Train	13	32936865	.	C	A	10.1002/humu.22388	BRCA2	nonSAV	intronic	5_intronic
Train	13	32937309	.	C	G	10.1093/nar/gky372	BRCA2	SAV	intronic	branchpoint
Train	13	32937310	.	T	G	10.1093/nar/gky372	BRCA2	SAV	intronic	acceptor_region
Train	13	32937311	.	TTT	T	10.1002/humu.22388	BRCA2	nonSAV	intronic	acceptor_region
Train	13	32937312	.	TTAGAT	T	10.3389/fgene.2018.00366	BRCA2	SAV	exonic,intronic	acceptor_canonical
Train	13	32937314	.	A	T	10.3389/fgene.2018.00366	BRCA2	SAV	intronic	acceptor_canonical
Train	13	32937315	.	G	C	10.1093/nar/gky372	BRCA2	SAV	intronic	acceptor_canonical
Train	13	32937315	.	G	T	10.3389/fgene.2018.00366	BRCA2	SAV	intronic	acceptor_canonical
Train	13	32937327	.	A	T	10.1002/humu.22388	BRCA2	SAV	exonic	.
Train	13	32937331	.	T	A	10.1002/humu.22388	BRCA2	SAV	exonic	.
Train	13	32937348	.	C	T	10.1073/pnas.1915608116	BRCA2	SAV	exonic	.
Train	13	32937362	.	A	G	10.1002/humu.22388	BRCA2	SAV	exonic	.
Train	13	32937374	.	G	T	10.1002/humu.22388	BRCA2	SAV	exonic	.
Train	13	32937501	.	T	G	10.1002/humu.22388	BRCA2	nonSAV	exonic	.
Train	13	32937504	.	C	G	10.1002/humu.22388	BRCA2	SAV	exonic	.
Train	13	32937507	.	A	G	10.1002/humu.22388	BRCA2	SAV	exonic	.
Train	13	32937545	.	C	T	10.1073/pnas.1915608116	BRCA2	nonSAV	exonic	.
Train	13	32937596	.	CTTC	C	10.1002/humu.22388	BRCA2	SAV	exonic	.
Train	13	32937624	.	C	G	10.1073/pnas.1915608116	BRCA2	nonSAV	exonic	.
Train	13	32937663	.	T	G	10.1002/humu.22388	BRCA2	nonSAV	exonic	.
Train	13	32937670	.	G	A	10.1093/nar/gky372	BRCA2	SAV	exonic	donor_exonic
Train	13	32937671	.	G	T	10.1002/humu.22388	BRCA2	SAV	intronic	donor_canonical
Train	13	32937672	.	T	C	10.3389/fgene.2018.00366	BRCA2	SAV	intronic	donor_canonical
Train	13	32937673	.	A	C	10.1073/pnas.1915608116	BRCA2	SAV	intronic	donor_region
Train	13	32937686	.	C	G	10.1002/humu.22388	BRCA2	nonSAV	intronic	5_intronic
Train	13	32937692	.	G	C	10.1002/humu.22388	BRCA2	nonSAV	intronic	5_intronic
Train	13	32944485	.	T	G	10.1002/humu.22388	BRCA2	nonSAV	intronic	.
Train	13	32944526	.	T	G	10.3389/fgene.2018.00366	BRCA2	SAV	intronic	branchpoint
Train	13	32944537	.	A	G	10.3389/fgene.2018.00366	BRCA2	SAV	intronic	acceptor_canonical
Train	13	32944538	.	G	A	10.1093/nar/gky372	BRCA2	SAV	intronic	acceptor_canonical
Train	13	32944557	.	C	T	10.1002/humu.22388	BRCA2	nonSAV	exonic	.
Train	13	32944566	.	C	T	10.1073/pnas.1915608116	BRCA2	nonSAV	exonic	.
Train	13	32944585	.	G	A	10.1002/humu.22388	BRCA2	SAV	exonic	.
Train	13	32944628	.	G	T	10.1002/humu.22388	BRCA2	nonSAV	exonic	.
Train	13	32944667	.	A	C	10.1002/humu.22388	BRCA2	nonSAV	exonic	.
Train	13	32944693	.	A	G	10.1093/nar/gky372	BRCA2	SAV	exonic	donor_exonic
Train	13	32944694	.	G	A	10.1093/nar/gky372	BRCA2	SAV	exonic	donor_exonic
Train	13	32944694	.	G	C	10.1093/nar/gky372	BRCA2	SAV	exonic	donor_exonic
Train	13	32944695	.	G	A	10.1093/nar/gky372	BRCA2	SAV	intronic	donor_canonical
Train	13	32944696	.	T	C	10.1093/nar/gky372	BRCA2	SAV	intronic	donor_canonical
Train	13	32944697	.	A	G	10.1093/nar/gky372	BRCA2	SAV	intronic	donor_region
Train	13	32944702	.	G	A	10.1093/nar/gky372	BRCA2	nonSAV	intronic	5_intronic
Train	13	32944713	.	A	G	10.1002/humu.22388	BRCA2	nonSAV	intronic	5_intronic
Train	13	32945073	.	T	G	10.3389/fgene.2018.00366	BRCA2	nonSAV	intronic	branchpoint
Train	13	32950782	.	ATTAATAATCCTTTTGTTTTCTTAGAA	A	10.1093/nar/gky372	BRCA2	SAV	exonic,intronic	acceptor_canonical
Train	13	32950805	.	A	G	10.1093/nar/gky372	BRCA2	SAV	intronic	acceptor_canonical
Train	13	32950836	.	C	T	10.1002/humu.22388	BRCA2	nonSAV	exonic	.
Train	13	32950928	.	G	A	10.1093/nar/gky372	BRCA2	SAV	exonic	donor_exonic
Train	13	32950928	.	G	C	10.1093/nar/gky372	BRCA2	SAV	exonic	donor_exonic
Train	13	32950929	.	G	A	10.1093/nar/gky372	BRCA2	SAV	intronic	donor_canonical
Train	13	32950929	.	G	C	10.1093/nar/gky372	BRCA2	SAV	intronic	donor_canonical
Train	13	32950931	.	G	C	10.1093/nar/gky372	BRCA2	SAV	intronic	donor_region
Train	13	32950932	.	A	G	10.1093/nar/gky372	BRCA2	SAV	intronic	donor_region
Train	13	32950933	.	G	A	10.1093/nar/gky372	BRCA2	SAV	intronic	donor_region
Train	13	32950933	.	G	T	10.1093/nar/gky372	BRCA2	SAV	intronic	donor_region
Train	13	32950939	.	A	C	10.1002/humu.22388	BRCA2	nonSAV	intronic	5_intronic
Train	13	32953453	.	G	A	10.1002/humu.22388	BRCA2	SAV	intronic	acceptor_canonical
Train	13	32953538	.	G	A	10.1002/humu.22388	BRCA2	nonSAV	exonic	.
Train	13	32953653	.	G	T	10.3389/fgene.2018.00366	BRCA2	SAV	intronic	donor_canonical
Train	13	32953654	.	T	G	10.1093/nar/gky372	BRCA2	SAV	intronic	donor_canonical
Train	13	32953665	.	A	G	10.1002/humu.22388	BRCA2	nonSAV	intronic	5_intronic
Train	13	32953872	.	T	G	10.1002/humu.22388	BRCA2	SAV	intronic	branchpoint
Train	13	32953882	.	A	G	10.1093/nar/gky372	BRCA2	SAV	intronic	acceptor_region
Train	13	32953885	.	A	T	10.3389/fgene.2018.00366	BRCA2	SAV	intronic	acceptor_canonical
Train	13	32953885	.	AGTT	AAA	10.1093/nar/gky372	BRCA2	SAV	exonic,intronic	acceptor_canonical
Train	13	32953895	.	A	G	10.1002/humu.22388	BRCA2	nonSAV	exonic	.
Train	13	32953896	.	G	A	10.1002/humu.22388	BRCA2	nonSAV	exonic	.
Train	13	32953902	.	G	A	10.1002/humu.22388	BRCA2	SAV	exonic	.
Train	13	32953905	.	G	A	10.1002/humu.22388	BRCA2	nonSAV	exonic	.
Train	13	32953939	.	A	T	10.1002/humu.22388	BRCA2	SAV	exonic	.
Train	13	32954009	.	C	G	10.1073/pnas.1915608116	BRCA2	nonSAV	exonic	.
Train	13	32954049	.	C	T	10.1093/nar/gky372	BRCA2	nonSAV	exonic	donor_exonic
Train	13	32954050	.	G	A	10.1093/nar/gky372	BRCA2	SAV	exonic	donor_exonic
Train	13	32954051	.	G	A	10.1093/nar/gky372	BRCA2	SAV	intronic	donor_canonical
Train	13	32954051	.	G	T	10.1093/nar/gky372	BRCA2	SAV	intronic	donor_canonical
Train	13	32954052	.	T	A	10.1093/nar/gky372	BRCA2	SAV	intronic	donor_canonical
Train	13	32954052	.	T	C	10.1093/nar/gky372	BRCA2	SAV	intronic	donor_canonical
Train	13	32954059	.	C	T	10.1002/humu.22388	BRCA2	nonSAV	intronic	5_intronic
Train	13	32954139	.	TGTA	TTTT	10.1093/nar/gky372	BRCA2	SAV	intronic	acceptor_canonical
Train	13	32954180	.	C	T	10.1002/humu.22388	BRCA2	nonSAV	exonic	.
Train	13	32954198	.	A	G	10.1002/humu.22388	BRCA2	nonSAV	exonic	.
Train	13	32954239	.	G	T	10.1002/humu.22388	BRCA2	nonSAV	exonic	.
Train	13	32954260	.	C	T	10.1002/humu.22388	BRCA2	SAV	exonic	.
Train	13	32954274	.	AAAAAACAGGTAATGCA	A	10.1093/nar/gky372	BRCA2	SAV	exonic,intronic	donor_canonical
Train	13	32954282	.	G	T	10.1093/nar/gky372	BRCA2	SAV	exonic	donor_exonic
Train	13	32968713	.	T	G	10.1002/humu.22388	BRCA2	nonSAV	intronic	.
Train	13	32968743	.	G	A	10.1002/humu.22388	BRCA2	nonSAV	intronic	.
Train	13	32968808	.	C	A	10.1002/humu.22388	BRCA2	nonSAV	intronic	branchpoint
Train	13	32968810	.	T	C	10.1002/humu.22388	BRCA2	nonSAV	intronic	branchpoint
Train	13	32968816	.	T	TT	10.3389/fgene.2018.00366	BRCA2	nonSAV	intronic	branchpoint
Train	13	32968825	.	G	C	10.3389/fgene.2018.00366	BRCA2	SAV	intronic	acceptor_canonical
Train	13	32968913	.	A	G	10.1073/pnas.1915608116	BRCA2	nonSAV	exonic	.
Train	13	32969074	.	A	G	10.1093/nar/gky372	BRCA2	nonSAV	intronic	donor_region
Train	13	32971023	.	T	G	10.1093/nar/gky372	BRCA2	SAV	intronic	branchpoint
Train	13	32971033	.	A	C	10.1093/nar/gky372	BRCA2	SAV	intronic	acceptor_canonical
Train	13	32971085	.	G	C	10.1002/humu.22388	BRCA2	nonSAV	exonic	.
Train	13	32971181	.	G	A	10.3389/fgene.2018.00366	BRCA2	SAV	exonic	donor_exonic
Train	13	32971286	.	TT	T	10.1002/humu.22388	BRCA2	nonSAV	intronic	.
Train	13	32971308	.	G	A	10.1073/pnas.1915608116	BRCA2	nonSAV	intronic	.
Train	13	32972297	.	A	G	10.1093/nar/gky372	BRCA2	SAV	intronic	acceptor_canonical
Train	13	42349637	.	G	A	10.1080/15476286.2020.1809195	VWA8	SAV	intronic	.
Train	13	48921946	.	T	G	10.1002/humu.9512	RB1	SAV	intronic	branchpoint
Train	13	48923160	.	G	T	10.1002/humu.9512	RB1	SAV	intronic	donor_canonical
Train	13	48936942	.	C	G	10.1002/humu.9512	RB1	SAV	intronic	branchpoint
Train	13	48954175	.	A	T	10.1002/humu.9512	RB1	nonSAV	intronic	branchpoint
Train	13	49033812	.	T	C	10.1002/humu.9512	RB1	nonSAV	intronic	branchpoint
Train	13	49039333	.	T	A	10.1002/humu.9512	RB1	SAV	intronic	branchpoint
Train	13	49047527	.	G	A	10.1002/humu.9512	RB1	SAV	intronic	donor_canonical
Train	13	50007910	.	T	A	10.1080/15476286.2020.1809195	CAB39L,AL136218.1	SAV	intronic	.
Train	13	52513240	.	C	T	10.1111/liv.13754	ATP7B	nonSAV	exonic	.
Train	13	52523908	.	G	C	10.1111/liv.13754	ATP7B	SAV	exonic,intronic	.
Train	13	100958030	.	A	G	10.1086/522376	PCCA	SAV	exonic,intronic	.
Train	14	23251146	.	G	C	10.1080/15476286.2020.1809195	SLC7A7	SAV	intronic	.
Train	14	23883211	.	C	G	10.1016/j.gene.2019.02.011	MYH7	SAV	intronic	donor_region
Train	14	23883215	.	C	T	10.1186/s13023-016-0476-1	MYH7	SAV	intronic	donor_canonical
Train	14	23883216	.	C	T	10.1016/j.nmd.2015.11.011	MYH7	SAV	exonic	donor_exonic
Train	14	31349881	.	AGT	AGG	10.1007/s00439-020-02197-5	COCH,RP11-829H16.3	SAV	exonic,intronic	.
Train	14	31355133	.	CTCAGTGAAC	C	10.1007/s00439-020-02197-5	COCH,RP11-829H16.3	SAV	exonic	.
Train	14	54907319	.	G	A	10.1080/15476286.2020.1809195	CNIH1	SAV	intronic	.
Train	14	95559038	.	A	C	10.1002/pbc.27005	DICER1	SAV	intronic	.
Train	14	105954368	.	G	A	10.1080/15476286.2020.1809195	CRIP1,AL928654.7	SAV	intronic	.
Train	15	42676723	.	A	G	10.1101/2020.03.26.009332	RP11-164J13.1,CAPN3	nonSAV	exonic	.
Train	15	42676734	.	C	G	10.1101/2020.03.26.009332	RP11-164J13.1,CAPN3	nonSAV	exonic	.
Train	15	42680003	.	C	G	10.1101/2020.03.26.009332	RP11-164J13.1,CAPN3	SAV	exonic	.
Train	15	42680003	.	C	T	10.1101/2020.03.26.009332	RP11-164J13.1,CAPN3	SAV	exonic	.
Train	15	42680045	.	A	G	10.1101/2020.03.26.009332	RP11-164J13.1,CAPN3	nonSAV	exonic	.
Train	15	42681236	.	T	G	10.1101/2020.03.26.009332	RP11-164J13.1,CAPN3	SAV	exonic	.
Train	15	42682178	.	T	C	10.1101/2020.03.26.009332	RP11-164J13.1,CAPN3	nonSAV	exonic,intronic	.
Train	15	42682197	.	T	C	10.1101/2020.03.26.009332	RP11-164J13.1,CAPN3	nonSAV	exonic,intronic	.
Train	15	42686453	.	G	A	10.1002/humu.21320	RP11-164J13.1,CAPN3	SAV	intronic	acceptor_canonical
Train	15	42686487	.	C	G	10.1101/2020.03.26.009332	RP11-164J13.1,CAPN3	SAV	exonic	.
Train	15	42689069	.	A	G	10.1101/2020.03.26.009332	RP11-164J13.1,CAPN3	SAV	exonic	.
Train	15	42689069	.	A	T	10.1101/2020.03.26.009332	RP11-164J13.1,CAPN3	nonSAV	exonic	.
Train	15	42689081	.	T	A	10.1002/humu.21320	RP11-164J13.1,CAPN3	SAV	intronic	donor_region
Train	15	42691829	.	G	A	10.1101/2020.03.26.009332	RP11-164J13.1,CAPN3	nonSAV	exonic	.
Train	15	42693950	.	G	A	10.1101/2020.03.26.009332	RP11-164J13.1,CAPN3	SAV	exonic	.
Train	15	42694009	.	G	C	10.1002/humu.21320	RP11-164J13.1,CAPN3	SAV	intronic	donor_canonical
Train	15	42701565	.	A	G	10.1101/2020.03.26.009332	RP11-164J13.1,CAPN3	nonSAV	exonic	.
Train	15	42701579	.	G	T	10.1002/humu.21320	RP11-164J13.1,CAPN3	SAV	intronic	donor_canonical
Train	15	42702844	.	G	A	10.1101/2020.03.26.009332	RP11-164J13.1,CAPN3	nonSAV	exonic	.
Train	15	42703124	.	G	A	10.1002/humu.24083	RP11-164J13.1,CAPN3	SAV	exonic	.
Train	15	42703494	.	A	C	10.1101/2020.03.26.009332	RP11-164J13.1,CAPN3	nonSAV	exonic	.
Train	15	43903753	.	C	T	10.1038/s41598-017-16846-9	STRC	SAV	intronic	branchpoint
Train	15	48713895	.	A	T	10.3390/genes10060442	FBN1	SAV	intronic	branchpoint
Train	15	48786466	.	G	T	10.1155/2018/3536495	FBN1	SAV	intronic	branchpoint
Train	15	48802375	.	A	T	10.1515/cclm-2017-0042	FBN1	SAV	intronic	branchpoint
Train	15	77542037	.	T	C	10.1080/15476286.2020.1809195	PEAK1	SAV	intronic	.
Train	15	81600451	.	T	G	10.1080/15476286.2020.1809195	IL16,RP11-761I4.4	SAV	intronic	.
Train	15	91337139	.	A	G	10.1111/cge.13859	BLM	SAV	intronic	.
Train	16	1500379	.	C	T	10.1002/mgg3.1405	CLCN7	SAV	intronic	.
Train	16	1500491	.	CAC	C	10.1002/jbmr.2929	CLCN7	SAV	intronic	donor_region
Train	16	1505135	.	C	T	10.1002/jbmr.2929	CLCN7	SAV	exonic	donor_exonic
Train	16	2098705	.	C	A	10.1016/j.celrep.2018.03.052	TSC2	SAV	exonic,intronic	.
Train	16	2107460	.	C	T	10.1016/S0925-4439(00)00072-7	TSC2	SAV	intronic	.
Train	16	2164168	.	CAC	C	10.1093/nar/gky372	PKD1	SAV	intronic	donor_canonical
Train	16	3819367	.	C	T	10.1101/gr.238444.118	CREBBP	SAV	intronic	branchpoint
Train	16	8900172	.	G	C	10.1002/humu.20960	PMM2	SAV	intronic	acceptor_canonical
Train	16	8926102	.	C	T	10.1002/humu.20960	PMM2	SAV	intronic	.
Train	16	8941572	.	T	G	10.1002/humu.20960	PMM2,RP11-152P23.2	SAV	intronic	branchpoint
Train	16	21721429	.	G	C	10.1002/humu.23719	OTOA	SAV	intronic	donor_region
Train	16	23619181	.	T	C	10.1002/path.5839	PALB2,CTD-2196E14.3	SAV	intronic	donor_region
Train	16	23625320	.	C	A	10.3389/fgene.2018.00366	PALB2,CTD-2196E14.3	SAV	intronic	donor_region
Train	16	23632683	.	C	T	10.1002/path.5839	PALB2,CTD-2196E14.3	SAV	exonic	donor_exonic
Train	16	23634452	.	C	G	10.3389/fgene.2018.00366	PALB2,CTD-2196E14.3	SAV	intronic	acceptor_canonical
Train	16	23637715	.	G	A	10.3389/fgene.2018.00366	PALB2	nonSAV	exonic	.
Train	16	23638421	.	C	T	10.1073/pnas.1915608116	PALB2	nonSAV	intronic	.
Train	16	23640515	.	T	C	10.3389/fgene.2018.00366	PALB2	nonSAV	intronic	5_intronic
Train	16	23640597	.	C	A	10.3389/fgene.2018.00366	PALB2	SAV	intronic	acceptor_canonical
Train	16	23641186	.	C	G	10.1073/pnas.1915608116	PALB2	nonSAV	exonic	.
Train	16	23641271	.	G	A	10.1073/pnas.1915608116	PALB2	nonSAV	exonic	.
Train	16	23641776	.	G	A	10.1073/pnas.1915608116	PALB2	nonSAV	exonic	.
Train	16	23646316	.	T	C	10.1073/pnas.1915608116	PALB2	nonSAV	exonic	.
Train	16	23649285	.	A	T	10.3389/fgene.2018.00366	PALB2	SAV	intronic	branchpoint
Train	16	23649398	.	C	T	10.3389/fgene.2018.00366	PALB2	nonSAV	exonic	.
Train	16	23652431	.	C	T	10.1002/path.5839	PALB2	SAV	exonic	donor_exonic
Train	16	23652433	.	T	C	10.1073/pnas.1915608116	PALB2	nonSAV	exonic	donor_exonic
Train	16	56917770	.	C	T	10.2215/CJN.06730810	SLC12A3	SAV	intronic	.
Train	16	68772198	.	A	G	10.3389/fgene.2018.00366	CDH1	SAV	intronic	acceptor_canonical
Train	16	68842472	.	T	A	10.3389/fgene.2018.00366	CDH1	SAV	intronic	donor_canonical
Train	16	68844244	.	G	A	10.3389/fgene.2018.00366	CDH1	SAV	exonic	donor_exonic
Train	16	68845585	.	A	G	10.3389/fgene.2018.00366	CDH1	SAV	intronic	acceptor_canonical
Train	16	68845762	.	G	T	10.3389/fgene.2018.00366	CDH1	SAV	exonic	donor_exonic
Train	16	68846166	.	G	A	10.3389/fgene.2018.00366	CDH1	SAV	exonic	donor_exonic
Train	16	68853328	.	G	A	10.1073/pnas.1915608116	CDH1,RP11-354M1.2	SAV	exonic,intronic	donor_exonic
Train	16	68853333	.	G	A	10.3389/fgene.2018.00366	CDH1,RP11-354M1.2	SAV	intronic	donor_region
Train	16	68857289	.	T	C	10.3389/fgene.2018.00366	CDH1,RP11-354M1.2	SAV	intronic	branchpoint
Train	16	68862212	.	G	A	10.3389/fgene.2018.00366	CDH1	SAV	intronic	donor_region
Train	16	68862887	.	T	A	10.1073/pnas.1915608116	CDH1	nonSAV	intronic	.
Train	16	68863653	.	C	G	10.1016/j.celrep.2018.03.052	CDH1	SAV	exonic	.
Train	16	68867187	.	C	G	10.1073/pnas.1915608116	CDH1	nonSAV	intronic	acceptor_region
Train	16	70318544	.	G	C	10.1080/15476286.2020.1809195	AARS	SAV	intronic	.
Train	16	88738999	.	C	T	10.1080/15476286.2020.1809195	RP5-1142A6.3	SAV	intronic	.
Train	16	89577853	.	A	G	10.1002/acn3.50967	SPG7	SAV	intronic	.
Train	16	90020523	.	G	T	10.1080/15476286.2020.1809195	DEF8	SAV	intronic	.
Train	17	7577156	.	C	T	10.3389/fgene.2018.00366	TP53	SAV	intronic	acceptor_canonical
Train	17	7577157	.	T	G	10.1016/j.celrep.2018.03.052	TP53	SAV	intronic	acceptor_canonical
Train	17	7578176	.	C	T	10.3389/fgene.2018.00366	TP53	SAV	intronic	donor_canonical
Train	17	7578177	.	C	T	10.3389/fgene.2018.00366	TP53	SAV	exonic	donor_exonic
Train	17	7578290	.	C	T	10.3389/fgene.2018.00366	TP53	SAV	intronic	acceptor_canonical
Train	17	7579312	.	C	T	10.3389/fgene.2018.00366	TP53	SAV	exonic	donor_exonic
Train	17	7579591	.	C	T	10.3389/fgene.2018.00366	TP53	SAV	intronic	acceptor_canonical
Train	17	8079074	.	C	T	10.1093/hmg/ddv242	TMEM107	SAV	intronic	donor_canonical
Train	17	18058539	.	G	A	10.1038/s41431-018-0218-z	MYO15A	SAV	exonic	donor_exonic
Train	17	18061958	.	T	A	10.1038/s41431-018-0218-z	MYO15A	SAV	intronic	donor_region
Train	17	28253295	.	G	A	10.1080/15476286.2020.1809195	SSH2	SAV	intronic	.
Train	17	29486022	.	T	A	10.1002/humu.24005	NF1	SAV	intronic	acceptor_region
Train	17	29486101	.	G	A	10.3390/cancers13050999	NF1	nonSAV	exonic	.
Train	17	29490198	.	T	G	10.1002/humu.24005	NF1	SAV	intronic	acceptor_region
Train	17	29496901	.	C	G	10.1002/humu.24005	NF1	SAV	intronic	branchpoint
Train	17	29508426	.	T	A	10.1002/humu.24005	NF1	SAV	intronic	branchpoint
Train	17	29508428	.	T	A	10.1002/humu.24005	NF1	SAV	intronic	branchpoint
Train	17	29508437	.	C	A	10.1002/humu.24005	NF1	SAV	intronic	acceptor_region
Train	17	29508437	.	C	G	10.1002/humu.24005	NF1	SAV	intronic	acceptor_region
Train	17	29508715	.	TCTTT	T	10.1002/humu.24005	NF1	SAV	intronic	branchpoint
Train	17	29509512	.	T	G	10.1002/humu.24005	NF1	SAV	intronic	branchpoint
Train	17	29527726	.	A	G	10.3390/cancers13050999	NF1	nonSAV	intronic	.
Train	17	29528041	.	T	A	10.1002/humu.24005	NF1	SAV	intronic	branchpoint
Train	17	29528042	.	G	A	10.1002/humu.24005	NF1	SAV	intronic	branchpoint
Train	17	29528052	.	T	G	10.1002/humu.24005	NF1	SAV	intronic	acceptor_region
Train	17	29533239	.	G	A	10.1002/humu.24005	NF1	SAV	intronic	branchpoint
Train	17	29533245	.	T	A	10.1002/humu.24005	NF1	SAV	intronic	branchpoint
Train	17	29541383	.	T	TT	10.3390/cancers13050999	NF1	nonSAV	intronic	.
Train	17	29541542	.	A	G	10.3390/cancers13050999	NF1	SAV	exonic	.
Train	17	29541603	.	TGTAA	T	10.3390/cancers13050999	NF1	SAV	exonic,intronic	donor_canonical
Train	17	29548858	.	A	G	10.1002/humu.24005	NF1	SAV	intronic	branchpoint
Train	17	29548860	.	A	G	10.1002/humu.24005	NF1	SAV	intronic	branchpoint
Train	17	29548865	.	C	G	10.1002/humu.24005	NF1	SAV	intronic	acceptor_region
Train	17	29550436	.	T	C	10.1002/humu.24005	NF1	SAV	intronic	branchpoint
Train	17	29550451	.	T	G	10.1002/humu.24005	NF1	SAV	intronic	branchpoint
Train	17	29550453	.	TTACTGC	TAAAA	10.1002/humu.24005	NF1	SAV	intronic	acceptor_region
Train	17	29550459	.	C	A	10.3390/cancers13050999	NF1	SAV	intronic	acceptor_region
Train	17	29550459	.	C	G	10.3390/cancers13050999	NF1	SAV	intronic	acceptor_region
Train	17	29550459	.	C	T	10.3390/cancers13050999	NF1	SAV	intronic	acceptor_region
Train	17	29550586	.	G	A	10.1006/jmbi.2001.4561	NF1	SAV	intronic	donor_canonical
Train	17	29553450	.	C	G	10.1002/humu.24005	NF1	SAV	intronic	acceptor_region
Train	17	29554202	.	TGCAGTAACTTGATTTGCTGTTGTATT	T	10.1002/humu.24005	NF1	SAV	intronic	branchpoint
Train	17	29554233	.	T	G	10.1002/humu.24005	NF1	SAV	intronic	acceptor_region
Train	17	29554312	.	A	AT	10.3390/cancers13050999	NF1	SAV	intronic	donor_region
Train	17	29556027	.	A	G	10.1002/humu.24005	NF1	SAV	intronic	branchpoint
Train	17	29556028	.	A	G	10.1002/humu.24005	NF1	SAV	intronic	branchpoint
Train	17	29556029	.	A	G	10.1002/humu.24005	NF1	SAV	intronic	branchpoint
Train	17	29556031	.	T	G	10.1002/humu.24005	NF1	SAV	intronic	branchpoint
Train	17	29556034	.	T	A	10.1002/humu.24005	NF1	SAV	intronic	branchpoint
Train	17	29556040	.	T	G	10.1002/humu.24005	NF1	SAV	intronic	acceptor_region
Train	17	29556839	.	T	TA	10.1002/humu.24005	NF1	SAV	intronic	branchpoint
Train	17	29556846	.	TCTTT	T	10.1002/humu.24005	NF1	SAV	intronic	acceptor_region
Train	17	29557266	.	AT	A	10.1002/humu.24005	NF1	SAV	intronic	branchpoint
Train	17	29557399	.	A	G	10.1002/mgg3.616	NF1	nonSAV	exonic	donor_exonic
Train	17	29557405	.	G	A	10.3390/cancers13050999	NF1	SAV	intronic	donor_region
Train	17	29557857	.	T	G	10.1002/humu.24005	NF1	SAV	intronic	acceptor_region
Train	17	29559710	.	T	G	10.1002/humu.24005	NF1	SAV	intronic	branchpoint
Train	17	29559900	.	G	A	10.3390/cancers13050999	NF1	SAV	intronic	donor_canonical
Train	17	29559902	.	G	T	10.3390/cancers13050999	NF1	SAV	intronic	donor_region
Train	17	29559904	.	G	A	10.3390/cancers13050999	NF1	SAV	intronic	donor_region
Train	17	29560009	.	GTCC	GGGACA	10.1002/humu.24005	NF1	SAV	intronic	branchpoint
Train	17	29562923	.	T	A	10.1002/humu.24005	NF1	SAV	intronic	branchpoint
Train	17	29575991	.	T	G	10.1002/humu.24005	NF1	SAV	intronic	branchpoint
Train	17	29577082	.	A	G	10.1016/j.wneu.2019.10.126	NF1	SAV	intronic	.
Train	17	29585353	.	TGTT	T	10.3390/cancers13050999	NF1	nonSAV	intronic	acceptor_region
Train	17	29587378	.	T	G	10.1002/humu.24005	NF1	SAV	intronic	branchpoint
Train	17	29588708	.	TAAG	T	10.1002/humu.24005	NF1	SAV	intronic	branchpoint
Train	17	29588710	.	A	G	10.1002/humu.24005	NF1	SAV	intronic	branchpoint
Train	17	29588725	.	CT	C	10.1002/humu.24005	NF1	SAV	intronic	acceptor_region
Train	17	29588726	.	T	G	10.1002/humu.24005	NF1	SAV	intronic	acceptor_region
Train	17	29588751	.	CGAC	C	10.3390/cancers13050999	NF1	SAV	exonic	.
Train	17	29654498	.	C	A	10.1002/humu.24005	NF1	SAV	intronic	branchpoint
Train	17	29654503	.	C	G	10.1002/humu.24005	NF1	SAV	intronic	branchpoint
Train	17	29654506	.	C	G	10.3390/cancers13050999	NF1	SAV	intronic	branchpoint
Train	17	29654509	.	C	G	10.1002/humu.24005	NF1	SAV	intronic	branchpoint
Train	17	29657461	.	G	A	10.3390/cancers13050999	NF1	nonSAV	exonic	.
Train	17	29661843	.	TATTT	T	10.1002/humu.24005	NF1	SAV	intronic	branchpoint
Train	17	29663346	.	A	G	10.1002/humu.24005	NF1	SAV	intronic	acceptor_region
Train	17	29663637	.	T	G	10.1002/humu.24005	NF1	SAV	intronic	branchpoint
Train	17	29663640	.	T	A	10.1002/humu.24005	NF1	SAV	intronic	branchpoint
Train	17	29663650	.	C	A	10.1002/humu.24005	NF1	SAV	intronic	acceptor_region
Train	17	29664375	.	T	G	10.1002/humu.24005	NF1	SAV	intronic	branchpoint
Train	17	29664383	.	C	A	10.1002/humu.24005	NF1	SAV	intronic	acceptor_region
Train	17	29664383	.	C	G	10.1002/humu.24005	NF1	SAV	intronic	acceptor_region
Train	17	29664593	.	T	TAAAA	10.1002/humu.24005	NF1	SAV	exonic	.
Train	17	29665026	.	G	A	10.1002/humu.24005	NF1	SAV	intronic	branchpoint
Train	17	29665037	.	T	G	10.1002/humu.24005	NF1	SAV	intronic	acceptor_region
Train	17	29665040	.	C	A	10.1002/humu.24005	NF1	SAV	intronic	acceptor_region
Train	17	29665712	.	T	G	10.1002/humu.24005	NF1	SAV	intronic	branchpoint
Train	17	29665713	.	T	G	10.1002/humu.24005	NF1	SAV	intronic	branchpoint
Train	17	29670017	.	T	G	10.1002/humu.24005	NF1	SAV	intronic	branchpoint
Train	17	29670023	.	A	G	10.1002/humu.24005	NF1	SAV	intronic	acceptor_region
Train	17	29670024	.	T	G	10.1002/humu.24005	NF1	SAV	intronic	acceptor_region
Train	17	29676118	.	T	A	10.1002/humu.24005	NF1	SAV	intronic	branchpoint
Train	17	29676126	.	T	A	10.1002/humu.24005	NF1	SAV	intronic	branchpoint
Train	17	29676260	.	TACT	T	10.3390/cancers13050999	NF1	nonSAV	exonic	.
Train	17	29677184	.	C	T	10.3390/cancers13050999	NF1	nonSAV	intronic	branchpoint
Train	17	29677337	.	G	C	10.3390/cancers13050999	NF1	SAV	intronic	donor_canonical
Train	17	29677337	.	GT	G	10.3390/cancers13050999	NF1	SAV	intronic	donor_canonical
Train	17	29684109	.	G	T	10.3390/cancers13050999	NF1	SAV	intronic	donor_canonical
Train	17	29684262	.	TGTTTAC	TTTTTAG	10.1002/humu.24005	NF1	SAV	intronic	branchpoint
Train	17	29684284	.	C	G	10.1002/humu.24005	NF1	SAV	intronic	acceptor_region
Train	17	29685481	.	C	G	10.1002/humu.24005	NF1	SAV	intronic	branchpoint
Train	17	29685957	.	G	A	10.3390/cancers13050999	NF1	nonSAV	intronic	branchpoint
Train	17	29686088	.	T	C	10.3390/cancers13050999	NF1	nonSAV	intronic	5_intronic
Train	17	29687502	.	C	G	10.1002/humu.24005	NF1	SAV	intronic	acceptor_region
Train	17	33428058	.	G	A	10.1073/pnas.1915608116	RAD51L3-RFFL,RAD51D	nonSAV	intronic	acceptor_region
Train	17	33428066	.	A	T	10.1016/j.jmol2020.09.007	RAD51L3-RFFL,RAD51D	nonSAV	intronic	branchpoint
Train	17	36494957	.	C	T	10.1167/iovs.61.10.36	GPR179	SAV	intronic	.
Train	17	38793743	.	C	A	10.1002/mgg3.511	SMARCE1,RP5-1028K7.3	SAV	intronic	donor_canonical
Train	17	40441014	.	G	A	10.1080/15476286.2020.1809195	STAT5A	SAV	intronic	.
Train	17	40474429	.	T	C	10.1016/j.clim.2017.03.010	STAT3	nonSAV	exonic	.
Train	17	40474492	.	C	T	10.1016/j.clim.2017.03.010	STAT3	nonSAV	exonic	.
Train	17	40474494	.	G	T	10.1016/j.clim.2017.03.010	STAT3	nonSAV	exonic	.
Train	17	40475057	.	C	A	10.1016/j.clim.2017.03.010	STAT3	nonSAV	exonic	.
Train	17	40475283	.	G	A	10.1016/j.clim.2017.03.010	STAT3	nonSAV	exonic	.
Train	17	40478306	.	G	A	10.1073/pnas.1901409116	STAT3	SAV	intronic	.
Train	17	40485721	.	T	G	10.1016/j.clim.2017.03.010	STAT3	nonSAV	exonic	.
Train	17	40485762	.	C	CATGCAGGGC	10.1016/j.clim.2017.03.010	STAT3	nonSAV	exonic	.
Train	17	41197818	.	TGC	TAA	10.3389/fgene.2018.00366	BRCA1	SAV	exonic,intronic	acceptor_canonical
Train	17	41197820	.	C	T	10.3389/fgene.2018.00366	BRCA1	SAV	intronic	acceptor_canonical
Train	17	41197821	.	T	C	10.1093/nar/gky372	BRCA1	SAV	intronic	acceptor_canonical
Train	17	41197824	.	A	T	10.1093/nar/gky372	BRCA1	nonSAV	intronic	acceptor_region
Train	17	41197827	.	C	T	10.1093/nar/gky372	BRCA1	nonSAV	intronic	branchpoint
Train	17	41197829	.	G	T	10.1093/nar/gky372	BRCA1	nonSAV	intronic	branchpoint
Train	17	41199651	.	G	T	10.3389/fgene.2018.00366	BRCA1	nonSAV	intronic	5_intronic
Train	17	41199655	.	C	G	10.1093/nar/gky372	BRCA1	SAV	intronic	donor_region
Train	17	41199658	.	A	G	10.1093/nar/gky372	BRCA1	SAV	intronic	donor_canonical
Train	17	41199660	.	C	T	10.1093/nar/gky372	BRCA1	SAV	exonic	donor_exonic
Train	17	41199673	.	G	A	10.1073/pnas.1915608116	BRCA1	nonSAV	exonic	.
Train	17	41199674	.	T	C	10.1002/humu.22388	BRCA1	SAV	exonic	.
Train	17	41199693	.	G	C	10.1002/humu.22388	BRCA1	SAV	exonic	.
Train	17	41199715	.	G	A	10.3389/fgene.2018.00366	BRCA1	nonSAV	exonic	.
Train	17	41199719	.	C	G	10.1093/nar/gky372	BRCA1	SAV	exonic	acceptor_exonic
Train	17	41199722	.	T	C	10.1093/nar/gky372	BRCA1	SAV	intronic	acceptor_canonical
Train	17	41201130	.	A	G	10.1093/nar/gky372	BRCA1	nonSAV	intronic	5_intronic
Train	17	41201133	.	C	G	10.1093/nar/gky372	BRCA1	SAV	intronic	donor_region
Train	17	41201133	.	C	T	10.1093/nar/gky372	BRCA1	SAV	intronic	donor_region
Train	17	41201134	.	T	C	10.1093/nar/gky372	BRCA1	SAV	intronic	donor_region
Train	17	41201134	.	TTACT	T	10.1073/pnas.1915608116	BRCA1	SAV	exonic,intronic	donor_canonical
Train	17	41201135	.	TA	T	10.1093/nar/gky372	BRCA1	SAV	intronic	donor_canonical
Train	17	41201136	.	A	C	10.1093/nar/gky372	BRCA1	SAV	intronic	donor_canonical
Train	17	41201136	.	A	G	10.3389/fgene.2018.00366	BRCA1	SAV	intronic	donor_canonical
Train	17	41201137	.	C	T	10.1093/nar/gky372	BRCA1	SAV	intronic	donor_canonical
Train	17	41201209	.	G	C	10.3389/fgene.2018.00366	BRCA1	nonSAV	exonic,intronic	acceptor_exonic
Train	17	41201210	.	A	G	10.1093/nar/gky372	BRCA1	nonSAV	exonic,intronic	acceptor_exonic
Train	17	41201211	.	T	C	10.1093/nar/gky372	BRCA1	nonSAV	exonic,intronic	acceptor_exonic
Train	17	41201212	.	C	A	10.1093/nar/gky372	BRCA1	SAV	intronic	acceptor_canonical
Train	17	41201213	.	T	C	10.3389/fgene.2018.00366	BRCA1	SAV	intronic	acceptor_canonical
Train	17	41201217	.	A	C	10.1093/nar/gky372	BRCA1	SAV	intronic	acceptor_region
Train	17	41201219	.	G	A	10.3389/fgene.2018.00366	BRCA1	nonSAV	intronic	branchpoint
Train	17	41203065	.	C	G	10.1002/humu.22388	BRCA1	nonSAV	intronic	5_intronic
Train	17	41203067	.	C	A	10.1002/humu.22388	BRCA1	nonSAV	intronic	5_intronic
Train	17	41203078	.	A	T	10.1093/nar/gky372	BRCA1	SAV	intronic	donor_canonical
Train	17	41203079	.	C	T	10.1093/nar/gky372	BRCA1	SAV	intronic	donor_canonical
Train	17	41203080	.	C	T	10.1093/nar/gky372	BRCA1	SAV	exonic	donor_exonic
Train	17	41203088	.	A	C	10.3389/fgene.2018.00366	BRCA1	nonSAV	exonic	.
Train	17	41203135	.	C	A	10.1093/nar/gky372	BRCA1	SAV	intronic	acceptor_canonical
Train	17	41203135	.	C	G	10.1093/nar/gky372	BRCA1	SAV	intronic	acceptor_canonical
Train	17	41203135	.	CT	C	10.1093/nar/gky372	BRCA1	SAV	intronic	acceptor_canonical
Train	17	41203142	.	AAGA	A	10.3389/fgene.2018.00366	BRCA1	nonSAV	intronic	branchpoint
Train	17	41203148	.	G	C	10.1002/humu.22388	BRCA1	nonSAV	intronic	branchpoint
Train	17	41209054	.	G	A	10.3389/fgene.2018.00366	BRCA1	nonSAV	intronic	5_intronic
Train	17	41209072	.	T	C	10.3389/fgene.2018.00366	BRCA1	nonSAV	exonic	.
Train	17	41209139	.	A	C	10.1073/pnas.1915608116	BRCA1	nonSAV	exonic	.
Train	17	41209153	.	C	A	10.1093/nar/gky372	BRCA1	SAV	intronic	acceptor_canonical
Train	17	41209170	.	C	T	10.1002/humu.22388	BRCA1	nonSAV	intronic	branchpoint
Train	17	41215348	.	A	C	10.1093/nar/gky372	BRCA1	SAV	intronic	donor_canonical
Train	17	41215349	.	CC	C	10.1093/nar/gky372	BRCA1	SAV	exonic,intronic	donor_canonical
Train	17	41215385	.	T	C	10.3389/fgene.2018.00366	BRCA1	nonSAV	exonic	.
Train	17	41215389	.	C	A	10.1093/nar/gky372	BRCA1	nonSAV	exonic	acceptor_exonic
Train	17	41215389	.	C	T	10.3389/fgene.2018.00366	BRCA1	nonSAV	exonic	acceptor_exonic
Train	17	41215390	.	C	A	10.1016/j.jmol2020.09.007	BRCA1	nonSAV	exonic	acceptor_exonic
Train	17	41215390	.	C	G	10.1093/nar/gky372	BRCA1	nonSAV	exonic	acceptor_exonic
Train	17	41215391	.	C	T	10.1093/nar/gky372	BRCA1	SAV	intronic	acceptor_canonical
Train	17	41215391	.	CT	T	10.1093/nar/gky372	BRCA1	SAV	intronic	acceptor_canonical
Train	17	41215396	.	G	T	10.1093/nar/gky372	BRCA1	nonSAV	intronic	acceptor_region
Train	17	41215886	.	C	T	10.1093/nar/gky372	BRCA1	SAV	intronic	donor_region
Train	17	41215888	.	T	G	10.3389/fgene.2018.00366	BRCA1	SAV	intronic	donor_region
Train	17	41215889	.	A	AA	10.3389/fgene.2018.00366	BRCA1	SAV	intronic	donor_canonical
Train	17	41215899	.	C	T	10.1002/humu.22388	BRCA1	nonSAV	exonic	.
Train	17	41215919	.	C	T	10.1002/humu.22388	BRCA1	nonSAV	exonic	.
Train	17	41215920	.	G	T	10.1002/humu.22388	BRCA1	SAV	exonic	.
Train	17	41215946	.	C	T	10.1073/pnas.1915608116	BRCA1	nonSAV	exonic	.
Train	17	41215947	.	C	T	10.1002/humu.22388	BRCA1	nonSAV	exonic	.
Train	17	41215970	.	T	C	10.1093/nar/gky372	BRCA1	SAV	intronic	acceptor_canonical
Train	17	41215976	.	A	C	10.1093/nar/gky372	BRCA1	SAV	intronic	branchpoint
Train	17	41215977	.	T	A	10.1093/nar/gky372	BRCA1	nonSAV	intronic	branchpoint
Train	17	41216075	.	T	C	10.1002/humu.22388	BRCA1	nonSAV	intronic	.
Train	17	41219619	.	G	C	10.1093/nar/gky372	BRCA1	nonSAV	intronic	donor_region
Train	17	41219620	.	T	A	10.1093/nar/gky372	BRCA1	nonSAV	intronic	donor_region
Train	17	41219622	.	T	C	10.1093/nar/gky372	BRCA1	SAV	intronic	donor_region
Train	17	41219624	.	C	A	10.1002/humu.22388	BRCA1	SAV	intronic	donor_canonical
Train	17	41219624	.	C	G	10.3389/fgene.2018.00366	BRCA1	SAV	intronic	donor_canonical
Train	17	41219624	.	C	T	10.1093/nar/gky372	BRCA1	SAV	intronic	donor_canonical
Train	17	41219625	.	C	A	10.1093/nar/gky372	BRCA1	SAV	exonic	donor_exonic
Train	17	41219625	.	C	G	10.1093/nar/gky372	BRCA1	SAV	exonic	donor_exonic
Train	17	41219625	.	C	T	10.1093/nar/gky372	BRCA1	SAV	exonic	donor_exonic
Train	17	41219627	.	G	A	10.1093/nar/gky372	BRCA1	SAV	exonic	donor_exonic
Train	17	41219627	.	G	T	10.1093/nar/gky372	BRCA1	nonSAV	exonic	donor_exonic
Train	17	41219633	.	A	G	10.3389/fgene.2018.00366	BRCA1	nonSAV	exonic	.
Train	17	41219638	.	AACA	A	10.1002/humu.22388	BRCA1	nonSAV	exonic	.
Train	17	41219645	.	G	A	10.1002/humu.22388	BRCA1	nonSAV	exonic	.
Train	17	41219677	.	G	A	10.1073/pnas.1915608116	BRCA1	SAV	exonic	.
Train	17	41219707	.	G	A	10.1073/pnas.1915608116	BRCA1	SAV	exonic	.
Train	17	41219711	.	A	T	10.1093/nar/gky372	BRCA1	SAV	exonic	acceptor_exonic
Train	17	41219712	.	T	A	10.1093/nar/gky372	BRCA1	SAV	exonic	acceptor_exonic
Train	17	41219714	.	T	C	10.1093/nar/gky372	BRCA1	SAV	intronic	acceptor_canonical
Train	17	41219715	.	G	C	10.1093/nar/gky372	BRCA1	SAV	intronic	acceptor_region
Train	17	41219717	.	A	T	10.1093/nar/gky372	BRCA1	SAV	intronic	acceptor_region
Train	17	41219717	.	AA	A	10.1093/nar/gky372	BRCA1	SAV	intronic	acceptor_region
Train	17	41219718	.	A	G	10.1093/nar/gky372	BRCA1	SAV	intronic	acceptor_region
Train	17	41219732	.	T	C	10.1002/humu.22388	BRCA1	nonSAV	intronic	branchpoint
Train	17	41222939	.	A	C	10.1002/humu.22388	BRCA1	SAV	intronic	donor_region
Train	17	41222939	.	A	G	10.1093/nar/gky372	BRCA1	SAV	intronic	donor_region
Train	17	41222940	.	C	A	10.1093/nar/gky372	BRCA1	SAV	intronic	donor_region
Train	17	41222940	.	C	T	10.1093/nar/gky372	BRCA1	SAV	intronic	donor_region
Train	17	41222942	.	C	G	10.1093/nar/gky372	BRCA1	SAV	intronic	donor_region
Train	17	41222944	.	C	A	10.1093/nar/gky372	BRCA1	SAV	intronic	donor_canonical
Train	17	41222944	.	C	G	10.3389/fgene.2018.00366	BRCA1	SAV	intronic	donor_canonical
Train	17	41222946	.	A	G	10.1093/nar/gky372	BRCA1	nonSAV	exonic	donor_exonic
Train	17	41223165	.	C	T	10.1002/humu.22388	BRCA1	nonSAV	exonic	.
Train	17	41223173	.	C	A	10.1002/humu.22388	BRCA1	nonSAV	exonic	.
Train	17	41226337	.	T	C	10.3389/fgene.2018.00366	BRCA1	nonSAV	intronic	5_intronic
Train	17	41226345	.	T	A	10.3389/fgene.2018.00366	BRCA1	SAV	intronic	donor_region
Train	17	41226347	.	C	G	10.3389/fgene.2018.00366	BRCA1	SAV	intronic	donor_canonical
Train	17	41226347	.	C	T	10.1002/humu.22388	BRCA1	SAV	intronic	donor_canonical
Train	17	41226348	.	C	G	10.1093/nar/gky372	BRCA1	SAV	exonic	donor_exonic
Train	17	41226348	.	C	T	10.1093/nar/gky372	BRCA1	SAV	exonic	donor_exonic
Train	17	41226349	.	T	C	10.3389/fgene.2018.00366	BRCA1	SAV	exonic	donor_exonic
Train	17	41226421	.	C	T	10.1002/humu.22388	BRCA1	nonSAV	exonic	.
Train	17	41226539	.	C	G	10.1093/nar/gky372	BRCA1	SAV	intronic	acceptor_canonical
Train	17	41228491	.	T	C	10.3389/fgene.2018.00366	BRCA1	nonSAV	intronic	5_intronic
Train	17	41228500	.	C	G	10.3389/fgene.2018.00366	BRCA1	SAV	intronic	donor_region
Train	17	41228504	.	C	A	10.1093/nar/gky372	BRCA1	SAV	intronic	donor_canonical
Train	17	41228504	.	C	T	10.1093/nar/gky372	BRCA1	SAV	intronic	donor_canonical
Train	17	41228505	.	C	A	10.1093/nar/gky372	BRCA1	SAV	exonic	donor_exonic
Train	17	41228505	.	C	T	10.1093/nar/gky372	BRCA1	SAV	exonic	donor_exonic
Train	17	41228610	.	C	T	10.1002/humu.22388	BRCA1	SAV	exonic	.
Train	17	41233901	.	TTTCT	T	10.1073/pnas.1915608116	BRCA1	nonSAV	intronic	.
Train	17	41234415	.	A	G	10.1093/nar/gky372	BRCA1	SAV	intronic	donor_region
Train	17	41234420	.	C	A	10.1093/nar/gky372	BRCA1	SAV	intronic	donor_canonical
Train	17	41234421	.	C	CC	10.1093/nar/gky372	BRCA1	SAV	exonic	donor_exonic
Train	17	41234602	.	C	T	10.3389/fgene.2018.00366	BRCA1	nonSAV	intronic	branchpoint
Train	17	41238856	.	G	A	10.1136/jmedgenet-2018-105606	BRCA1	SAV	intronic	.
Train	17	41242929	.	CAC	C	10.1073/pnas.1915608116	BRCA1	nonSAV	intronic	5_intronic
Train	17	41242938	.	GCACACACACACACGCTTTTTA	GT	10.1093/nar/gky372	BRCA1	SAV	intronic	donor_canonical
Train	17	41242952	.	G	A	10.1002/humu.22388	BRCA1	nonSAV	intronic	5_intronic
Train	17	41242958	.	TACCT	T	10.1002/humu.22388	BRCA1	SAV	exonic,intronic	donor_canonical
Train	17	41242961	.	C	T	10.1093/nar/gky372	BRCA1	SAV	exonic	donor_exonic
Train	17	41243049	.	C	T	10.1093/nar/gky372	BRCA1	nonSAV	exonic	acceptor_exonic
Train	17	41243051	.	T	C	10.1093/nar/gky372	BRCA1	SAV	intronic	acceptor_canonical
Train	17	41243060	.	A	G	10.1093/nar/gky372	BRCA1	nonSAV	intronic	branchpoint
Train	17	41243064	.	A	G	10.1002/humu.22388	BRCA1	nonSAV	intronic	branchpoint
Train	17	41243449	.	T	C	10.1093/nar/gky372	BRCA1	SAV	intronic	donor_region
Train	17	41243451	.	C	T	10.1093/nar/gky372	BRCA1	SAV	intronic	donor_canonical
Train	17	41243456	.	G	C	10.1002/humu.22388	BRCA1	nonSAV	exonic,intronic	.
Train	17	41243487	.	T	C	10.1002/humu.22388	BRCA1	nonSAV	exonic,intronic	.
Train	17	41243502	.	G	C	10.1002/humu.22388	BRCA1	nonSAV	exonic,intronic	.
Train	17	41243509	.	T	C	10.1002/humu.22388	BRCA1	nonSAV	exonic,intronic	.
Train	17	41243521	.	C	G	10.1002/humu.22388	BRCA1	nonSAV	exonic,intronic	.
Train	17	41243537	.	G	A	10.1002/humu.22388	BRCA1	nonSAV	exonic,intronic	.
Train	17	41243615	.	G	T	10.1002/humu.22388	BRCA1	nonSAV	exonic,intronic	.
Train	17	41243657	.	AGAA	A	10.1002/humu.22388	BRCA1	nonSAV	exonic,intronic	.
Train	17	41243765	.	T	C	10.1002/humu.22388	BRCA1	nonSAV	exonic,intronic	.
Train	17	41243831	.	A	T	10.1002/humu.22388	BRCA1	nonSAV	exonic,intronic	.
Train	17	41243835	.	G	A	10.1002/humu.22388	BRCA1	nonSAV	exonic,intronic	.
Train	17	41243840	.	A	C	10.1002/humu.22388	BRCA1	nonSAV	exonic,intronic	.
Train	17	41243908	.	C	T	10.1002/humu.22388	BRCA1	nonSAV	exonic,intronic	.
Train	17	41243912	.	T	C	10.1002/humu.22388	BRCA1	nonSAV	exonic,intronic	.
Train	17	41243940	.	C	T	10.1002/humu.22388	BRCA1	nonSAV	exonic,intronic	.
Train	17	41243969	.	G	A	10.1002/humu.22388	BRCA1	nonSAV	exonic,intronic	.
Train	17	41244000	.	T	C	10.1002/humu.22388	BRCA1	nonSAV	exonic,intronic	.
Train	17	41244130	.	T	C	10.1002/humu.22388	BRCA1	nonSAV	exonic,intronic	.
Train	17	41244189	.	A	T	10.1002/humu.22388	BRCA1	nonSAV	exonic,intronic	.
Train	17	41244216	.	T	G	10.1002/humu.22388	BRCA1	nonSAV	exonic,intronic	.
Train	17	41244221	.	TTTT	T	10.1002/humu.22388	BRCA1	nonSAV	exonic,intronic	.
Train	17	41244405	.	C	T	10.1002/humu.22388	BRCA1	nonSAV	exonic,intronic	.
Train	17	41244429	.	C	T	10.1002/humu.22388	BRCA1	nonSAV	exonic,intronic	.
Train	17	41244435	.	T	C	10.1002/humu.22388	BRCA1	nonSAV	exonic,intronic	.
Train	17	41244524	.	C	A	10.1002/humu.22388	BRCA1	nonSAV	exonic,intronic	.
Train	17	41244524	.	C	T	10.1002/humu.22388	BRCA1	nonSAV	exonic,intronic	.
Train	17	41244526	.	T	C	10.1002/humu.22388	BRCA1	nonSAV	exonic,intronic	.
Train	17	41244527	.	T	C	10.1002/humu.22388	BRCA1	nonSAV	exonic,intronic	.
Train	17	41244613	.	G	A	10.1002/humu.22388	BRCA1	nonSAV	exonic,intronic	.
Train	17	41244617	.	T	C	10.1002/humu.22388	BRCA1	nonSAV	exonic,intronic	.
Train	17	41244765	.	C	T	10.1002/humu.22388	BRCA1	nonSAV	exonic,intronic	.
Train	17	41244815	.	T	C	10.1002/humu.22388	BRCA1	nonSAV	exonic,intronic	.
Train	17	41244928	.	T	G	10.1002/humu.22388	BRCA1	nonSAV	exonic,intronic	.
Train	17	41244936	.	G	A	10.1002/humu.22388	BRCA1	nonSAV	exonic,intronic	.
Train	17	41244951	.	C	T	10.1002/humu.22388	BRCA1	nonSAV	exonic,intronic	.
Train	17	41244952	.	G	A	10.1002/humu.22388	BRCA1	nonSAV	exonic,intronic	.
Train	17	41244982	.	A	G	10.1002/humu.22388	BRCA1	nonSAV	exonic,intronic	.
Train	17	41245026	.	C	T	10.1002/humu.22388	BRCA1	nonSAV	exonic,intronic	.
Train	17	41245045	.	G	A	10.1002/humu.22388	BRCA1	nonSAV	exonic,intronic	.
Train	17	41245050	.	A	C	10.1002/humu.22388	BRCA1	nonSAV	exonic,intronic	.
Train	17	41245060	.	T	C	10.1002/humu.22388	BRCA1	nonSAV	exonic,intronic	.
Train	17	41245120	.	T	A	10.1002/humu.22388	BRCA1	nonSAV	exonic,intronic	.
Train	17	41245233	.	A	G	10.1002/humu.22388	BRCA1	nonSAV	exonic,intronic	.
Train	17	41245237	.	A	G	10.1002/humu.22388	BRCA1	nonSAV	exonic,intronic	.
Train	17	41245272	.	T	C	10.1002/humu.22388	BRCA1	nonSAV	exonic,intronic	.
Train	17	41245381	.	T	C	10.1002/humu.22388	BRCA1	nonSAV	exonic,intronic	.
Train	17	41245425	.	G	C	10.1002/humu.22388	BRCA1	nonSAV	exonic,intronic	.
Train	17	41245466	.	G	A	10.1002/humu.22388	BRCA1	nonSAV	exonic,intronic	.
Train	17	41245471	.	C	T	10.1002/humu.22388	BRCA1	nonSAV	exonic,intronic	.
Train	17	41245479	.	T	C	10.1002/humu.22388	BRCA1	nonSAV	exonic,intronic	.
Train	17	41245577	.	T	C	10.1002/humu.22388	BRCA1	nonSAV	exonic,intronic	.
Train	17	41245589	.	T	G	10.1002/humu.22388	BRCA1	nonSAV	exonic,intronic	.
Train	17	41245614	.	G	T	10.1002/humu.22388	BRCA1	nonSAV	exonic,intronic	.
Train	17	41245621	.	T	C	10.1002/humu.22388	BRCA1	nonSAV	exonic,intronic	.
Train	17	41245637	.	A	G	10.1002/humu.22388	BRCA1	nonSAV	exonic,intronic	.
Train	17	41245664	.	A	C	10.1002/humu.22388	BRCA1	nonSAV	exonic,intronic	.
Train	17	41245670	.	T	C	10.1002/humu.22388	BRCA1	nonSAV	exonic,intronic	.
Train	17	41245671	.	A	C	10.1002/humu.22388	BRCA1	nonSAV	exonic,intronic	.
Train	17	41245682	.	C	T	10.1002/humu.22388	BRCA1	nonSAV	exonic,intronic	.
Train	17	41245683	.	G	A	10.1002/humu.22388	BRCA1	nonSAV	exonic,intronic	.
Train	17	41245749	.	A	G	10.1002/humu.22388	BRCA1	nonSAV	exonic,intronic	.
Train	17	41245767	.	A	G	10.1002/humu.22388	BRCA1	nonSAV	exonic,intronic	.
Train	17	41245777	.	T	G	10.1002/humu.22388	BRCA1	nonSAV	exonic,intronic	.
Train	17	41245825	.	C	T	10.1002/humu.22388	BRCA1	nonSAV	exonic,intronic	.
Train	17	41245900	.	T	G	10.1002/humu.22388	BRCA1	nonSAV	exonic,intronic	.
Train	17	41245917	.	T	G	10.1002/humu.22388	BRCA1	nonSAV	exonic,intronic	.
Train	17	41245977	.	G	A	10.1002/humu.22388	BRCA1	nonSAV	exonic,intronic	.
Train	17	41245986	.	G	A	10.1002/humu.22388	BRCA1	nonSAV	exonic,intronic	.
Train	17	41246014	.	G	C	10.1002/humu.22388	BRCA1	nonSAV	exonic,intronic	.
Train	17	41246061	.	C	T	10.1002/humu.22388	BRCA1	nonSAV	exonic,intronic	.
Train	17	41246092	.	A	G	10.1002/humu.22388	BRCA1	nonSAV	exonic,intronic	.
Train	17	41246121	.	T	C	10.1002/humu.22388	BRCA1	nonSAV	exonic,intronic	.
Train	17	41246164	.	C	T	10.1002/humu.22388	BRCA1	nonSAV	exonic,intronic	.
Train	17	41246285	.	T	G	10.1002/humu.22388	BRCA1	nonSAV	exonic,intronic	.
Train	17	41246298	.	T	C	10.1002/humu.22388	BRCA1	nonSAV	exonic,intronic	.
Train	17	41246402	.	A	G	10.1002/humu.22388	BRCA1	nonSAV	exonic,intronic	.
Train	17	41246411	.	A	C	10.1002/humu.22388	BRCA1	nonSAV	exonic,intronic	.
Train	17	41246481	.	T	C	10.1002/humu.22388	BRCA1	nonSAV	exonic,intronic	.
Train	17	41246483	.	C	T	10.1002/humu.22388	BRCA1	nonSAV	exonic,intronic	.
Train	17	41246527	.	C	T	10.1002/humu.22388	BRCA1	nonSAV	exonic,intronic	.
Train	17	41246547	.	G	A	10.1002/humu.22388	BRCA1	nonSAV	exonic,intronic	.
Train	17	41246567	.	T	C	10.1002/humu.22388	BRCA1	nonSAV	exonic,intronic	.
Train	17	41246613	.	C	G	10.1002/humu.22388	BRCA1	nonSAV	exonic,intronic	.
Train	17	41246694	.	T	C	10.1002/humu.22388	BRCA1	nonSAV	exonic,intronic	5_intronic
Train	17	41246835	.	T	G	10.1002/humu.22388	BRCA1	SAV	exonic	.
Train	17	41246855	.	C	A	10.1002/humu.22388	BRCA1	nonSAV	exonic	.
Train	17	41247862	.	CC	C	10.1093/nar/gky372	BRCA1	SAV	exonic,intronic	donor_canonical
Train	17	41247865	.	T	C	10.1093/nar/gky372	BRCA1	SAV	exonic	donor_exonic
Train	17	41247941	.	T	G	10.1093/nar/gky372	BRCA1	SAV	intronic	acceptor_canonical
Train	17	41247943	.	T	C	10.1093/nar/gky372	BRCA1	nonSAV	intronic	acceptor_region
Train	17	41247954	.	C	G	10.1002/humu.22388	BRCA1	nonSAV	intronic	branchpoint
Train	17	41249253	.	T	C	10.1093/nar/gky372	BRCA1	nonSAV	intronic	5_intronic
Train	17	41249258	.	C	T	10.1093/nar/gky372	BRCA1	nonSAV	intronic	donor_region
Train	17	41249297	.	G	T	10.1002/humu.22388	BRCA1	SAV	exonic	.
Train	17	41249302	.	A	G	10.1002/humu.22388	BRCA1	nonSAV	exonic	.
Train	17	41249313	.	AA	A	10.3389/fgene.2018.00366	BRCA1	nonSAV	intronic	branchpoint
Train	17	41249323	.	C	A	10.1002/humu.22388	BRCA1	nonSAV	intronic	branchpoint
Train	17	41249369	.	AA	A	10.1002/humu.22388	BRCA1	nonSAV	intronic	.
Train	17	41251785	.	C	T	10.1093/nar/gky372	BRCA1	nonSAV	intronic	5_intronic
Train	17	41251786	.	C	T	10.1093/nar/gky372	BRCA1	nonSAV	intronic	donor_region
Train	17	41251789	.	T	A	10.1038/s10038-022-01077-2	BRCA1	SAV	intronic	donor_region
Train	17	41251790	.	A	G	10.1093/nar/gky372	BRCA1	SAV	intronic	donor_canonical
Train	17	41251790	.	A	T	10.1093/nar/gky372	BRCA1	SAV	intronic	donor_canonical
Train	17	41251900	.	A	C	10.1093/nar/gky372	BRCA1	SAV	intronic	acceptor_region
Train	17	41251911	.	TAAAGAACAGT	T	10.1002/humu.22388	BRCA1	SAV	intronic	branchpoint
Train	17	41256137	.	A	C	10.1093/nar/gky372	BRCA1	SAV	intronic	donor_canonical
Train	17	41256137	.	A	T	10.1093/nar/gky372	BRCA1	SAV	intronic	donor_canonical
Train	17	41256279	.	C	T	10.1093/nar/gky372	BRCA1	SAV	intronic	acceptor_canonical
Train	17	41256279	.	CT	C	10.1002/humu.22388	BRCA1	SAV	intronic	acceptor_canonical
Train	17	41256281	.	G	C	10.1093/nar/gky372	BRCA1	SAV	intronic	acceptor_region
Train	17	41256283	.	A	G	10.1093/nar/gky372	BRCA1	nonSAV	intronic	acceptor_region
Train	17	41256301	.	TTAT	T	10.1002/humu.22388	BRCA1	nonSAV	intronic	branchpoint
Train	17	41256878	.	C	T	10.1093/nar/gky372	BRCA1	nonSAV	intronic	5_intronic
Train	17	41256879	.	A	G	10.1093/nar/gky372	BRCA1	SAV	intronic	donor_region
Train	17	41256883	.	A	C	10.1016/j.celrep.2018.03.052	BRCA1	SAV	intronic	donor_canonical
Train	17	41256974	.	C	T	10.1093/nar/gky372	BRCA1	SAV	intronic	acceptor_canonical
Train	17	41256978	.	A	T	10.3389/fgene.2018.00366	BRCA1	SAV	intronic	acceptor_region
Train	17	41256984	.	A	C	10.1093/nar/gky372	BRCA1	SAV	intronic	branchpoint
Train	17	41256985	.	T	C	10.1093/nar/gky372	BRCA1	SAV	intronic	branchpoint
Train	17	41258450	.	A	T	10.1002/humu.22388	BRCA1	nonSAV	intronic	5_intronic
Train	17	41258456	.	A	G	10.3389/fgene.2018.00366	BRCA1	nonSAV	intronic	5_intronic
Train	17	41258470	.	T	C	10.1093/nar/gky372	BRCA1	SAV	intronic	donor_region
Train	17	41258471	.	A	G	10.1093/nar/gky372	BRCA1	SAV	intronic	donor_canonical
Train	17	41258472	.	C	A	10.1093/nar/gky372	BRCA1	SAV	intronic	donor_canonical
Train	17	41258472	.	C	G	10.1093/nar/gky372	BRCA1	SAV	intronic	donor_canonical
Train	17	41258473	.	C	T	10.1093/nar/gky372	BRCA1	SAV	exonic,intronic	donor_exonic
Train	17	41258474	.	T	C	10.1093/nar/gky372	BRCA1	SAV	exonic,intronic	donor_exonic
Train	17	41258486	.	C	A	10.1002/humu.22388	BRCA1	nonSAV	exonic,intronic	5_intronic
Train	17	41258495	.	A	C	10.1002/humu.22388	BRCA1	SAV	exonic	donor_exonic
Train	17	41258520	.	C	T	10.1002/humu.22388	BRCA1	SAV	exonic	.
Train	17	41258551	.	C	G	10.1093/nar/gky372	BRCA1	SAV	intronic	acceptor_canonical
Train	17	41258556	.	A	C	10.1093/nar/gky372	BRCA1	SAV	intronic	acceptor_region
Train	17	41258570	.	A	C	10.1073/pnas.1915608116	BRCA1	nonSAV	intronic	branchpoint
Train	17	41267737	.	A	C	10.1002/humu.22388	BRCA1	SAV	intronic	donor_region
Train	17	41267738	.	C	A	10.3389/fgene.2018.00366	BRCA1	SAV	intronic	donor_region
Train	17	41267740	.	T	G	10.1093/nar/gky372	BRCA1	SAV	intronic	donor_region
Train	17	41267740	.	TACTT	T	10.1093/nar/gky372	BRCA1	SAV	exonic,intronic	donor_canonical
Train	17	41267742	.	C	T	10.1093/nar/gky372	BRCA1	SAV	intronic	donor_canonical
Train	17	41267744	.	T	G	10.1093/nar/gky372	BRCA1	nonSAV	exonic,intronic	donor_exonic
Train	17	41267745	.	G	A	10.1093/nar/gky372	BRCA1	SAV	exonic,intronic	donor_exonic
Train	17	41267796	.	A	G	10.1073/pnas.1915608116	BRCA1	nonSAV	exonic,intronic	acceptor_exonic
Train	17	41267797	.	C	G	10.1093/nar/gky372	BRCA1	SAV	intronic	acceptor_canonical
Train	17	41267802	.	A	G	10.1093/nar/gky372	BRCA1	nonSAV	intronic	acceptor_region
Train	17	41267802	.	A	T	10.1093/nar/gky372	BRCA1	SAV	intronic	acceptor_region
Train	17	41267805	.	G	C	10.1093/nar/gky372	BRCA1	SAV	intronic	branchpoint
Train	17	41267806	.	TA	T	10.3389/fgene.2018.00366	BRCA1	nonSAV	intronic	branchpoint
Train	17	41267808	.	G	C	10.1093/nar/gky372	BRCA1	nonSAV	intronic	branchpoint
Train	17	41267809	.	G	C	10.3389/fgene.2018.00366	BRCA1	nonSAV	intronic	branchpoint
Train	17	41267810	.	G	A	10.1002/humu.22388	BRCA1	nonSAV	intronic	branchpoint
Train	17	41267814	.	G	T	10.1002/humu.22388	BRCA1	nonSAV	intronic	branchpoint
Train	17	41267861	.	C	G	10.1002/humu.22388	BRCA1	nonSAV	intronic	.
Train	17	41276029	.	C	T	10.3389/fgene.2018.00366	BRCA1	SAV	intronic	donor_region
Train	17	41276029	.	CTTAC	C	10.1093/nar/gky372	BRCA1	SAV	intronic	donor_canonical
Train	17	41276039	.	G	A	10.1073/pnas.1915608116	BRCA1	nonSAV	exonic	.
Train	17	41276142	.	A	G	10.1093/nar/gky372	BRCA1	nonSAV	intronic	branchpoint
Train	17	43712766	.	C	T	10.1080/15476286.2020.1809195	AC126544.4,RP11-105N13.4	SAV	intronic	.
Train	17	56772380	.	A	G	10.1016/j.celrep.2018.03.052	RAD51C	SAV	exonic	.
Train	17	56801466	.	G	A	10.1016/j.jmol2020.09.007	RAD51C	SAV	intronic	donor_region
Train	17	56809909	.	AGTA	A	10.1073/pnas.1915608116	RAD51C	SAV	intronic	donor_region
Train	17	59763337	.	A	G	10.1073/pnas.1915608116	BRIP1	nonSAV	exonic	.
Train	17	59793310	.	A	AA	10.3389/fgene.2018.00366	BRIP1	SAV	intronic	donor_canonical
Train	17	59853755	.	C	T	10.3389/fgene.2018.00366	BRIP1	nonSAV	intronic	5_intronic
Train	17	59924572	.	G	A	10.3389/fgene.2018.00366	BRIP1	nonSAV	exonic	.
Train	17	59934501	.	G	A	10.1073/pnas.1915608116	BRIP1	nonSAV	exonic	.
Train	17	59937152	.	C	A	10.3389/fgene.2018.00366	BRIP1	SAV	intronic	donor_region
Train	17	59938807	.	C	T	10.1073/pnas.1915608116	BRIP1	SAV	intronic	donor_canonical
Train	17	59938819	.	T	C	10.1073/pnas.1915608116	BRIP1	SAV	exonic	.
Train	17	78090422	.	A	G	10.1038/mtna.2016.75	GAA	SAV	intronic	.
Train	18	21132700	.	C	T	10.1002/humu.21119	NPC1	SAV	intronic	.
Train	18	23641963	.	G	A	10.1080/15476286.2020.1809195	SS18	SAV	intronic	.
Train	18	77470825	.	C	T	10.1038/ng1243	CTDP1	SAV	intronic	.
Train	19	1218414	.	A	T	10.3389/fgene.2018.00366	STK11	SAV	intronic	acceptor_canonical
Train	19	1220568	.	G	A	10.3389/fgene.2018.00366	STK11	nonSAV	intronic	branchpoint
Train	19	11213739	.	C	T	10.1016/j.atherosclerosis.2021.02.003	LDLR	nonSAV	intronic	.
Train	19	11223858	.	C	T	10.1016/j.atherosclerosis.2021.02.006	LDLR	nonSAV	intronic	.
Train	19	11226462	.	C	T	10.1016/j.atherosclerosis.2021.02.007	LDLR	nonSAV	intronic	.
Train	19	11233632	.	G	A	10.1016/j.atherosclerosis.2021.02.008	LDLR	SAV	intronic	.
Train	19	11326061	.	A	G	10.1016/j.gene.2019.03.023	DOCK6,CTC-510F12.2	SAV	intronic	donor_canonical
Train	19	19151481	.	A	G	10.1080/15476286.2020.1809195	ARMC6	SAV	intronic	.
Train	19	42365089	.	A	G	10.1080/08880018.2021.1887984	RPS19	nonSAV	intronic	.
Train	19	42373302	.	G	C	10.1080/08880018.2021.1887985	RPS19	nonSAV	intronic	5_intronic
Train	19	42373829	.	G	C	10.1080/08880018.2021.1887987	RPS19	nonSAV	intronic	donor_region
Train	19	42375416	.	C	G	10.1080/08880018.2021.1887988	RPS19	SAV	intronic	acceptor_region
Train	19	45208859	.	G	C	10.1136/jmedgenet-2018-105349	CTB-171A8.1,CEACAM16	SAV	intronic	acceptor_canonical
Train	19	48917841	.	G	A	10.1038/s41398-017-0061-y	GRIN2D	SAV	exonic	donor_exonic
Train	19	54633399	.	C	G	10.1002/humu.21071	PRPF31	SAV	intronic	.
Train	19	58776500	.	T	C	10.1080/15476286.2020.1809195	ZNF544,CTD-3138B18.4,CTD-3138B18.5	SAV	intronic	.
Train	20	6074846	.	C	T	10.1038/jid.2015.227	FERMT1	SAV	intronic	.
Train	20	13604561	.	T	A	10.1080/15476286.2020.1809195	TASP1	SAV	intronic	.
Train	20	13767051	.	A	C	10.1016/j.ymgme.2018.11.001	NDUFAF5	SAV	intronic	.
Train	20	13769298	.	G	C	10.1016/j.ymgme.2018.11.001	NDUFAF5	SAV	exonic	donor_exonic
Train	21	26758994	.	T	C	10.1080/15476286.2020.1809195	LINC00158	SAV	intronic	.
Train	21	33040480	.	C	G	10.1111/j.1469-1809.2009.00546.x	SOD1	SAV	intronic	.
Train	21	34789395	.	A	G	10.1080/15476286.2020.1809195	IFNGR2	SAV	intronic	.
Train	21	47409881	.	C	T	10.1126/scitranslmed.aal5209	COL6A1	SAV	intronic	.
Train	21	47630597	.	C	T	10.1038/s41436-019-0445-x	LSS	SAV	intronic	donor_region
Train	21	47633650	.	A	G	10.1038/s41436-019-0445-x	LSS	SAV	intronic	donor_canonical
Train	22	21350968	.	C	A	10.1038/gim.2017.249	XXbac-B135H6.19,LZTR1	SAV	intronic	branchpoint
Train	22	24143120	.	T	G	10.1101/256636	SMARCB1	nonSAV	intronic	branchpoint
Train	22	29091115	.	C	G	10.1016/j.jmol2020.09.007	CHEK2	SAV	exonic	donor_exonic
Train	22	29091697	.	C	G	10.3389/fgene.2018.00366	CHEK2	SAV	intronic	donor_canonical
Train	22	29105989	.	CTTAC	C	10.1073/pnas.1915608116	CHEK2	SAV	intronic	donor_canonical
Train	22	29120962	.	T	A	10.1073/pnas.1915608116	CHEK2	SAV	intronic	donor_region
Train	22	29121230	.	C	A	10.3389/fgene.2018.00366	CHEK2	SAV	intronic	donor_canonical
Train	22	29121230	.	C	T	10.1073/pnas.1915608116	CHEK2	SAV	intronic	donor_canonical
Train	22	29121360	.	A	T	10.1073/pnas.1915608116	CHEK2	SAV	intronic	acceptor_region
Train	22	32015825	.	GTGGTGATAGG	G	10.1038/s41436-019-0595-x	PISD	SAV	intronic	acceptor_region
Train	22	39419677	.	C	T	10.1080/15476286.2020.1809195	CTA-150C2.22,APOBEC3D	SAV	intronic	.
Train	22	45718050	.	A	G	10.1080/15476286.2020.1809195	FAM118A	SAV	exonic,intronic	.
Train	22	50502853	.	A	C	10.1007/s10048-012-0331-z	MLC1	SAV	intronic	.
Train	22	50695707	.	C	T	10.1080/15476286.2020.1809195	MAPK12	SAV	intronic	.
Train	X	8555833	.	A	C	10.1016/j.gene.2019.144177	ANOS1	SAV	intronic	donor_canonical
Train	X	9711844	.	A	C	10.1038/srep11334	GPR143	SAV	intronic	.
Train	X	13734649	.	A	G	10.1034/j.1399-0004.2003.00132.x	TRAPPC2	SAV	intronic	donor_canonical
Train	X	13768358	.	A	G	10.1093/hmg/dds194	OFD1	SAV	intronic	.
Train	X	20191268	.	A	C	10.1016/j.ejmg.2012.11.007	RPS6KA3	SAV	intronic	.
Train	X	22094594	.	T	A	10.1016/j.bone.2019.05.017	PHEX	SAV	intronic	donor_canonical
Train	X	22094595	.	G	C	10.1016/j.bone.2019.05.017	PHEX	SAV	intronic	donor_region
Train	X	22094598	.	T	C	10.1016/j.bone.2019.05.017	PHEX	SAV	intronic	donor_region
Train	X	22095591	.	C	G	10.1016/j.bone.2019.05.017	PHEX	SAV	intronic	acceptor_region
Train	X	22115070	.	C	G	10.1016/j.bone.2019.05.017	PHEX	SAV	intronic	acceptor_region
Train	X	22129582	.	C	A	10.1016/j.bone.2019.05.017	PHEX	SAV	intronic	acceptor_region
Train	X	22129583	.	A	C	10.1016/j.bone.2019.05.017	PHEX	SAV	intronic	acceptor_canonical
Train	X	22186507	.	G	C	10.1016/j.bone.2019.05.017	PHEX,Y10196.2	SAV	intronic	donor_canonical
Train	X	22186511	.	G	C	10.1016/j.bone.2019.05.017	PHEX,Y10196.2	SAV	intronic	donor_region
Train	X	22196494	.	G	A	10.1016/j.bone.2019.05.017	PHEX	SAV	intronic	donor_canonical
Train	X	22196499	.	T	C	10.1016/j.bone.2019.05.017	PHEX	SAV	intronic	donor_region
Train	X	22208619	.	C	T	10.1016/j.bone.2019.05.017	PHEX	nonSAV	exonic	donor_exonic
Train	X	22208620	.	G	A	10.1016/j.bone.2019.05.017	PHEX	SAV	intronic	donor_canonical
Train	X	22208624	.	G	A	10.1016/j.bone.2019.05.017	PHEX	SAV	intronic	donor_region
Train	X	22208625	.	T	C	10.1016/j.bone.2019.05.017	PHEX	SAV	intronic	donor_region
Train	X	22237222	.	T	G	10.1016/j.bone.2019.05.017	PHEX	SAV	intronic	donor_canonical
Train	X	22237225	.	G	A	10.1016/j.bone.2019.05.017	PHEX	SAV	intronic	donor_region
Train	X	22239861	.	G	T	10.1016/j.bone.2019.05.017	PHEX	SAV	intronic	donor_canonical
Train	X	22239865	.	G	A	10.1016/j.bone.2019.05.017	PHEX	SAV	intronic	donor_region
Train	X	31224694	.	C	A	10.1038/jhg.2010.49	DMD	SAV	intronic	donor_region
Train	X	31224697	.	A	G	10.1038/jhg.2010.49	DMD	SAV	intronic	donor_canonical
Train	X	31227614	.	C	T	10.1038/jhg.2010.49	DMD	SAV	intronic	donor_canonical
Train	X	31496492	.	C	G	10.1038/jhg.2010.49	DMD	SAV	intronic	acceptor_canonical
Train	X	31515062	.	C	T	10.1038/jhg.2010.49	DMD	SAV	intronic	acceptor_canonical
Train	X	31950346	.	T	A	10.1038/jhg.2010.49	DMD	SAV	intronic	acceptor_canonical
Train	X	31986455	.	C	T	10.1136/jmg.2008.061259	DMD	SAV	intronic	donor_canonical
Train	X	32235031	.	A	T	10.1038/jhg.2010.49	DMD	SAV	intronic	donor_canonical
Train	X	32235181	.	C	T	10.1038/jhg.2010.49	DMD	SAV	intronic	acceptor_canonical
Train	X	32274692	.	G	A	10.1126/scitranslmed.aal5209	DMD	SAV	intronic	.
Train	X	32328199	.	C	T	10.1038/jhg.2010.49	DMD	SAV	exonic	donor_exonic
Train	X	32366860	.	A	C	10.1126/scitranslmed.aal5209	DMD	SAV	intronic	.
Train	X	32407613	.	C	T	10.1038/jhg.2010.49	DMD	SAV	intronic	donor_region
Train	X	32460274	.	G	T	10.1038/jhg.2010.49	DMD	SAV	intronic	.
Train	X	32470726	.	C	G	10.1016/j.nmd.2014.07.003	DMD	SAV	intronic	.
Train	X	32481555	.	C	T	10.1136/jmg.2008.061259	DMD	SAV	intronic	donor_canonical
Train	X	32481648	.	T	A	10.1007/s00439-019-02036-2	DMD	SAV	exonic	.
Train	X	32482701	.	A	C	10.1038/jhg.2010.49	DMD	SAV	intronic	donor_canonical
Train	X	32490428	.	T	C	10.1038/jhg.2010.49	DMD	SAV	intronic	acceptor_canonical
Train	X	32509393	.	C	T	10.1038/jhg.2010.49	DMD	SAV	intronic	donor_canonical
Train	X	32509394	.	C	G	10.1038/jhg.2010.49	DMD	SAV	exonic	donor_exonic
Train	X	32563275	.	C	G	10.1038/jhg.2010.49	DMD	SAV	intronic	donor_canonical
Train	X	32591964	.	C	A	10.1038/jhg.2010.49	DMD	SAV	intronic	acceptor_canonical
Train	X	32662246	.	TACTTGCTT	T	10.1038/jhg.2010.49	DMD	SAV	exonic,intronic	donor_canonical
Train	X	33032666	.	A	T	10.1038/jhg.2010.49	DMD	SAV	intronic	.
Train	X	37652969	.	G	T	10.1016/j.bcmd.2017.08.012	RP5-972B16.2,CYBB	SAV	exonic	.
Train	X	39922049	.	G	A	10.1016/j.celrep.2018.03.052	BCOR	SAV	exonic	.
Train	X	48544017	.	G	A	10.1016/j.clim.2017.03.010	WAS	SAV	exonic	.
Train	X	48547112	.	T	C	10.1016/j.clim.2017.03.010	WAS	nonSAV	exonic	.
Train	X	48547827	.	A	G	10.1016/j.clim.2017.03.010	WAS	SAV	intronic	donor_region
Train	X	48652176	.	C	T	10.1084/jem.20181625	GATA1	SAV	intronic	branchpoint
Train	X	49067561	.	C	T	10.1002/humu.23735	CACNA1F	SAV	intronic	branchpoint
Train	X	49078976	.	C	A	10.1002/humu.23735	CACNA1F	SAV	intronic	donor_region
Train	X	49081414	.	C	T	10.1002/humu.23735	CACNA1F	SAV	exonic	.
Train	X	49082866	.	C	G	10.1002/humu.23735	CACNA1F	SAV	intronic	donor_region
Train	X	49086947	.	G	A	10.1002/humu.23735	CACNA1F	SAV	exonic	.
Train	X	49834685	.	G	A	10.1007/s10157-020-01876-x	CLCN5	SAV	exonic	donor_exonic
Train	X	49834690	.	G	C	10.1007/s10157-020-01876-x	CLCN5	SAV	intronic	donor_region
Train	X	49837127	.	T	G	10.1007/s10157-020-01876-x	CLCN5	nonSAV	intronic	branchpoint
Train	X	49846290	.	A	G	10.1007/s10157-020-01876-x	CLCN5	SAV	intronic	branchpoint
Train	X	49846295	.	C	A	10.1007/s10157-020-01876-x	CLCN5	SAV	intronic	acceptor_region
Train	X	66788676	.	A	C	10.1210/js.2017-00124	AR	SAV	intronic	acceptor_canonical
Train	X	66942551	.	A	G	10.1038/srep32819	AR	SAV	intronic	.
Train	X	66942627	.	G	A	10.1038/s41598-018-20691-9	AR	SAV	intronic	branchpoint
Train	X	70328198	.	T	C	10.1016/j.clim.2017.03.010	RP5-1091N2.12,IL2RG	SAV	intronic	acceptor_canonical
Train	X	70330419	.	A	C	10.1016/j.clim.2017.03.010	RP5-1091N2.12,IL2RG	nonSAV	exonic	.
Train	X	70330540	.	T	C	10.1016/j.clim.2017.03.010	RP5-1091N2.12,IL2RG	SAV	intronic	acceptor_canonical
Train	X	85233897	.	T	C	10.1007/s00439-003-0970-0	CHM	SAV	intronic	acceptor_canonical
Train	X	85236740	.	C	T	10.1007/s00439-003-0970-0	CHM	SAV	intronic	donor_canonical
Train	X	85302483	.	C	A	10.1007/s00439-003-0970-0	CHM	SAV	intronic	donor_region
Train	X	100608247	.	G	C	10.1016/j.clim.2017.03.010	BTK	nonSAV	exonic	.
Train	X	100608339	.	C	T	10.1016/j.clim.2017.03.010	BTK	nonSAV	exonic	acceptor_exonic
Train	X	100608914	.	G	A	10.1016/j.clim.2017.03.010	BTK	nonSAV	exonic	.
Train	X	100609619	.	T	C	10.1016/j.clim.2017.03.010	BTK	SAV	exonic	donor_exonic
Train	X	100609676	.	G	A	10.1016/j.clim.2017.03.010	BTK	nonSAV	exonic	.
Train	X	100611245	.	T	C	10.1016/j.clim.2017.03.010	BTK	nonSAV	exonic,intronic	.
Train	X	100611865	.	C	T	10.1016/j.clim.2017.03.010	BTK	nonSAV	exonic,intronic	.
Train	X	100613677	.	TCTT	T	10.1016/j.clim.2017.03.010	BTK	nonSAV	exonic	.
Train	X	100625005	.	C	G	10.1016/j.clim.2017.03.010	BTK	nonSAV	exonic	.
Train	X	100629585	.	TTCT	T	10.1016/j.clim.2017.03.010	BTK	nonSAV	exonic	.
Train	X	100630154	.	T	C	10.1016/j.clim.2017.03.010	BTK	SAV	exonic	.
Train	X	100630190	.	C	T	10.1016/j.clim.2017.03.010	BTK	nonSAV	exonic	.
Train	X	100630191	.	G	A	10.1016/j.clim.2017.03.010	BTK	nonSAV	exonic	.
Train	X	107816787	.	T	G	10.1038/s41598-019-48990-9	COL4A5	SAV	intronic	branchpoint
Train	X	107838719	.	T	A	10.1038/s41598-019-48990-9	COL4A5	SAV	intronic	branchpoint
Train	X	107845097	.	A	G	10.1038/s41598-019-48990-9	COL4A5	SAV	intronic	branchpoint
Train	X	107865023	.	T	G	10.1038/s41598-019-48990-9	COL4A5	SAV	intronic	branchpoint
Train	X	107908726	.	C	A	10.1038/s41598-019-48990-9	COL4A5	nonSAV	intronic	branchpoint
Train	X	128696350	.	G	A	10.1016/j.ejmg.2017.08.001	OCRL	SAV	intronic	branchpoint
Train	X	135098796	.	C	A	10.1016/j.brainresbull.2019.01.006	SLC9A6	SAV	intronic	branchpoint
Train	X	135741453	.	C	T	10.1016/j.clim.2017.03.010	CD40LG	nonSAV	exonic	.
Train	X	138623235	.	A	G	10.1002/mgg3.840	F9	nonSAV	exonic,intronic	acceptor_exonic
Train	X	138623330	.	G	A	10.1002/mgg3.840	F9	nonSAV	exonic,intronic	.
Train	X	138630553	.	C	T	10.1002/mgg3.840	F9	SAV	exonic	.
Train	X	138630589	.	G	A	10.1002/mgg3.840	F9	SAV	exonic	.
Train	X	138630609	.	G	T	10.1002/mgg3.840	F9	SAV	exonic	.
Train	X	138633235	.	G	A	10.1002/mgg3.840	F9	nonSAV	exonic	.
Train	X	138633411	.	A	G	10.1002/mgg3.840	F9	SAV	exonic	.
Train	X	138633415	.	C	T	10.1002/mgg3.840	F9	nonSAV	exonic	.
Train	X	138633419	.	G	T	10.1002/mgg3.840	F9	nonSAV	exonic	.
Train	X	138633423	.	G	A	10.1002/mgg3.840	F9	SAV	exonic	donor_exonic
Train	X	148568544	.	A	T	10.1007/s00109-016-1484-2	IDS,AF011889.5	SAV	exonic	.
Train	X	149831329	.	A	G	10.1038/s41431-020-00715-7	MTM1	SAV	intronic	.
Train	X	153787731	.	C	T	10.1172/JCI124011	IKBKG	SAV	intronic	.
Train	X	154130375	.	G	A	10.1111/hae.13687	F8	SAV	exonic	.
Train	X	154130469	.	T	C	10.1111/hae.14179	F8	SAV	intronic	branchpoint
Train	X	154130719	.	C	T	10.1111/ejh.13242	F8	SAV	intronic	.
Train	X	154133086	.	C	T	10.1111/hae.13687	F8	SAV	exonic	donor_exonic
Train	X	154149115	.	C	A	10.1111/hae.14179	F8	nonSAV	intronic	.
Train	X	154174820	.	C	G	10.1111/hae.14179	F8	SAV	intronic	.
Train	X	154175372	.	C	T	10.1111/hae.14134	F8	SAV	intronic	.
Train	X	154185232	.	C	T	10.1111/hae.13687	F8	SAV	exonic	donor_exonic
Train	X	154185415	.	C	A	10.1111/hae.13687	F8	SAV	exonic	.
Train	X	154185449	.	A	C	10.1111/hae.13687	F8	SAV	intronic	acceptor_region
Train	X	154185464	.	C	T	10.1111/hae.13687	F8	SAV	intronic	branchpoint
Train	X	154193643	.	T	C	10.1111/hae.14135	F8	SAV	intronic	.
Train	X	154194805	.	T	C	10.1111/hae.13687	F8	SAV	exonic	.
Train	X	154195405	.	T	C	10.1111/hae.14179	F8	nonSAV	intronic	.
Train	X	154197606	.	C	T	10.1111/hae.13687	F8	SAV	exonic	donor_exonic
Train	X	154210995	.	G	A	10.1111/hae.14179	F8	nonSAV	intronic	.
Train	X	154213037	.	C	T	10.1111/hae.13687	F8	SAV	exonic	.
Train	X	154213089	.	A	G	10.1111/hae.13687	F8	SAV	intronic	branchpoint
Train	X	154221206	.	C	T	10.1111/hae.13687	F8	SAV	intronic	donor_region
Train	X	154225243	.	C	T	10.1111/hae.13687	F8	SAV	intronic	donor_region
Train	X	154249118	.	T	C	10.1111/hae.14136	F8	SAV	intronic	.
Train	X	154250682	.	T	TG	10.1111/hae.13687	F8	SAV	intronic	donor_region
Test	1	22215993	.	G	A	10.1002/humu.20388	HSPG2	SAV	intronic	.
Test	1	25611250	.	G	C	10.1093/nar/gky372	RSRP1,RHD	SAV	exonic,intronic	donor_exonic
Test	1	25617131	.	G	A	10.1093/nar/gky372	RSRP1,RHD	SAV	intronic	acceptor_canonical
Test	1	25617281	.	A	G	10.1093/nar/gky372	RSRP1,RHD	nonSAV	exonic,intronic	donor_exonic
Test	1	25627589	.	G	T	10.1093/nar/gky372	RSRP1,RHD	SAV	intronic	donor_region
Test	1	25628011	.	G	T	10.1093/nar/gky372	RSRP1,RHD	SAV	exonic,intronic	acceptor_exonic
Test	1	25629950	.	G	A	10.1093/nar/gky372	RSRP1,RHD	SAV	exonic,intronic	donor_exonic
Test	1	25629952	.	T	A	10.1093/nar/gky372	RSRP1,RHD	SAV	exonic,intronic	donor_canonical
Test	1	25633222	.	T	C	10.1093/nar/gky372	RSRP1,RHD	SAV	exonic,intronic	donor_canonical
Test	1	25643569	.	A	C	10.1093/nar/gky372	RSRP1,RHD	SAV	exonic,intronic	donor_exonic
Test	1	25648380	.	G	T	10.1111/trf.15210	RSRP1,RHD	SAV	exonic,intronic	acceptor_exonic
Test	1	43204092	.	C	A	10.1016/j.gene.2018.12.024	CLDN19	SAV	exonic	donor_exonic
Test	1	94478330	.	G	T	10.1002/humu.23890	ABCA4	nonSAV	intronic	.
Test	1	94488942	.	C	T	10.1002/humu.23890	ABCA4	SAV	exonic	donor_exonic
Test	1	94546814	.	G	C	10.1038/s41436-018-0420-y	ABCA4	SAV	intronic	.
Test	1	94577135	.	C	T	10.1002/humu.23890	ABCA4	SAV	exonic	acceptor_exonic
Test	1	95405348	.	T	G	10.1080/15476286.2020.1809195	RP4-639F20.1	SAV	intronic	.
Test	1	95702898	.	A	G	10.1080/15476286.2020.1809195	TMEM56-RWDD3,RWDD3	SAV	intronic	.
Test	1	98045449	.	G	C	10.1007/s00439-010-0879-3	DPYD	SAV	intronic	.
Test	1	155642328	.	A	C	10.1002/ajmg.a.60700	YY1AP1	SAV	intronic	5_intronic
Test	1	156100609	.	T	G	10.1016/j.gene.2016.10.001	LMNA	SAV	intronic	5_intronic
Test	1	201338975	.	TGAG	TAA	10.4081/cardiogenetics.2012.e6	TNNT2	nonSAV	intronic	acceptor_canonical
Test	1	216247476	.	T	C	10.1002/humu.22926	USH2A,RP11-22M7.2	SAV	intronic	.
Test	2	26500642	.	A	G	10.1016/j.ymgme.2008.06.013	HADHB	SAV	intronic	.
Test	2	47630458	.	A	G	10.1002/humu.20280	MSH2	nonSAV	exonic,intronic	branchpoint
Test	2	47637246	.	A	G	10.1002/humu.20280	MSH2	nonSAV	exonic	.
Test	2	47637384	.	T	C	10.1002/humu.20280	MSH2	nonSAV	exonic	.
Test	2	47637439	.	C	T	10.1002/humu.20280	MSH2	nonSAV	exonic	.
Test	2	47690162	.	G	T	10.1002/humu.20796	MSH2	nonSAV	intronic	branchpoint
Test	2	47693888	.	T	A	10.1002/humu.20796	MSH2	nonSAV	exonic	.
Test	2	47698123	.	G	A	10.1002/humu.20280	MSH2	nonSAV	exonic	.
Test	2	47702285	.	A	C	10.1002/humu.20280	MSH2	nonSAV	exonic	.
Test	2	47705442	.	G	T	10.1002/humu.20796	MSH2	nonSAV	exonic	.
Test	2	47708015	.	G	C	10.3389/fgene.2018.00366	MSH2	SAV	intronic	donor_region
Test	2	149221493	.	G	C	10.1101/gr.238444.118	MBD5	SAV	intronic	donor_region
Test	2	179487495	.	C	T	10.1212/WNL.0b013e3182a6ca62	AC009948.3,TTN	SAV	intronic	acceptor_canonical
Test	2	179599054	.	C	T	10.1016/j.nmd.2019.03.007	AC009948.3,TTN	SAV	intronic	donor_canonical
Test	3	37042515	.	A	G	10.1002/mgg3.145	MLH1	nonSAV	exonic	.
Test	3	37059088	.	C	T	10.1002/humu.20280	MLH1	SAV	exonic	donor_exonic
Test	3	37061777	.	T	A	10.1002/humu.20796	MLH1	nonSAV	intronic	branchpoint
Test	3	37061929	.	A	G	10.1002/humu.20796	MLH1	nonSAV	exonic	.
Test	3	37061954	.	G	T	10.1002/humu.20796	MLH1	SAV	exonic	donor_exonic
Test	3	37081734	.	C	A	10.1002/humu.20796	MLH1	nonSAV	exonic	.
Test	3	37090030	.	C	T	10.1002/humu.20796	MLH1	nonSAV	exonic,intronic	.
Test	3	37090074	.	A	G	10.1002/humu.20796	MLH1	nonSAV	exonic,intronic	.
Test	3	37090401	.	T	C	10.1002/humu.20796	MLH1	nonSAV	exonic,intronic	.
Test	3	37090446	.	G	A	10.1002/humu.20796	MLH1	nonSAV	exonic,intronic	.
Test	3	37090471	.	A	G	10.1002/humu.20796	MLH1	nonSAV	exonic,intronic	.
Test	3	41266439	.	T	G	10.1101/256636	CTNNB1	nonSAV	intronic	acceptor_region
Test	3	120365075	.	A	C	10.1038/s41431-019-0354-0	HGD	SAV	intronic	5_intronic
Test	3	132436749	.	G	C	10.1038/s41525-020-00147-8	NPHP3-ACAD11,NPHP3	SAV	intronic	.
Test	4	186276364	.	A	G	10.1080/15476286.2020.1809195	SNX25	SAV	intronic	.
Test	6	41129000	.	C	T	10.1016/j.neurobiolaging.2019.01.009	TREM2	SAV	intronic	donor_canonical
Test	6	51618610	.	G	T	10.1038/s10038-018-0550-8	PKHD1	SAV	intronic	.
Test	6	158579299	.	A	G	10.1136/ jmedgenet-2017-104622	SERAC1	SAV	intronic	donor_region
Test	7	6022454	.	C	T	10.1002/mgg3.145	PMS2	SAV	intronic	donor_canonical
Test	7	6029587	.	C	A	10.1002/mgg3.145	PMS2	SAV	intronic	acceptor_canonical
Test	7	6029588	.	T	C	10.1002/mgg3.145	PMS2	SAV	intronic	acceptor_canonical
Test	7	6035165	.	C	A	10.1002/mgg3.145	PMS2	SAV	exonic	donor_exonic
Test	7	6043673	.	G	C	10.1002/mgg3.145	PMS2	nonSAV	exonic	.
Test	7	42063221	.	G	C	10.1101/gr.238444.118	GLI3	SAV	intronic	branchpoint
Test	7	117171133	.	A	G	10.1016/j.ajhg.2017.04.001	CFTR	SAV	exonic	.
Test	7	117171168	.	G	A	10.1093/nar/gky372	CFTR	SAV	exonic	donor_exonic
Test	7	117180150	.	A	G	10.1093/nar/gky372	CFTR	nonSAV	intronic	acceptor_region
Test	7	117180401	.	G	A	10.1093/nar/gky372	CFTR	SAV	intronic	donor_canonical
Test	7	117199516	.	A	G	10.1093/nar/gky372	CFTR	SAV	intronic	acceptor_canonical
Test	7	117227792	.	G	A	10.1093/nar/gky372	CFTR	SAV	intronic	acceptor_canonical
Test	7	117227888	.	G	C	10.1093/nar/gky372	CFTR	SAV	intronic	donor_canonical
Test	7	117230496	.	A	G	10.1093/nar/gky372	CFTR	SAV	intronic	donor_region
Test	7	117232712	.	G	A	10.1093/nar/gky372	CFTR	SAV	intronic	donor_canonical
Test	7	117305619	.	G	T	10.1093/nar/gky372	CFTR	SAV	intronic	donor_canonical
Test	7	143029597	.	G	A	10.1007/s11033-014-3142-5	CLCN1	SAV	intronic	donor_canonical
Test	7	150646165	.	T	C	10.1016/j.hrthm.2008.10.043	KCNH2	SAV	intronic	branchpoint
Test	8	61763045	.	G	A	10.1101/gr.238444.118	CHD7	SAV	intronic	branchpoint
Test	8	61763590	.	G	A	10.1186/s12881-019-0859-y	CHD7	SAV	intronic	acceptor_canonical
Test	8	96048588	.	C	T	10.1038/s10038-018-0423-1	NDUFAF6	SAV	exonic,intronic	branchpoint
Test	9	71852823	.	G	A	10.1002/humu.23947	RP11-16N10.2,TJP2	nonSAV	exonic	.
Test	9	86255979	.	A	G	10.1080/15476286.2020.1809195	IDNK	SAV	intronic	.
Test	9	107567035	.	T	C	10.1016/j.ymgme.2012.08.005	ABCA1	SAV	intronic	branchpoint
Test	9	135519076	.	G	A	10.1080/15476286.2020.1809195	DDX31	SAV	intronic	.
Test	10	70176459	.	AG	A	10.1101/gr.160572.113	DNA2	SAV	intronic	donor_region
Test	10	73579217	.	C	T	10.4081/cardiogenetics.2012.e6	PSAP	nonSAV	intronic	donor_region
Test	10	89690795	.	TCTTTT	T	10.1073/pnas.1915608116	PTEN	SAV	intronic	acceptor_region
Test	10	90770542	.	C	T	10.1016/j.clim.2017.06.009	FAS	SAV	exonic,intronic	.
Test	11	2604780	.	G	A	10.4081/cardiogenetics.2012.e6	KCNQ1	SAV	intronic	donor_region
Test	11	17465872	.	T	C	10.1016/j.ajhg.2012.11.017	ABCC8	SAV	intronic	.
Test	11	31816173	.	AT	A	10.1038/s41431-018-0288-y	PAX6	SAV	intronic	donor_region
Test	11	31823329	.	A	C	10.1038/s41431-018-0288-y	PAX6	SAV	intronic	acceptor_region
Test	11	47355103	.	C	T	10.4081/cardiogenetics.2012.e6	MYBPC3	SAV	intronic	donor_region
Test	11	47361954	.	G	A	10.1002/humu.23944	MYBPC3	SAV	intronic	.
Test	11	47364865	.	C	T	10.1161/CIRCGEN.119.002783	MYBPC3	SAV	intronic	.
Test	11	47364893	.	C	T	10.1002/humu.23944	MYBPC3	SAV	intronic	.
Test	11	47365053	.	T	C	10.4081/cardiogenetics.2012.e6	MYBPC3	SAV	exonic	.
Test	11	57367850	.	G	A	10.1016/j.clim.2017.03.010	SERPING1	SAV	exonic	donor_exonic
Test	11	57367850	.	G	T	10.1016/j.clim.2017.03.010	SERPING1	SAV	exonic	donor_exonic
Test	11	57369506	.	A	G	10.1016/j.clim.2017.03.010	SERPING1	SAV	intronic	acceptor_canonical
Test	11	57374404	.	A	G	10.1007/s10875-020-00753-2	SERPING1	SAV	intronic	.
Test	11	57379362	.	T	A	10.1016/j.clim.2017.03.010	SERPING1	nonSAV	exonic	.
Test	11	57379384	.	TATGCTCTCAATCATGGAGAAATTGGGTGAGCTCTGGCAGCTTAG	T	10.1016/j.clim.2017.03.010	SERPING1	SAV	exonic,intronic	donor_canonical
Test	11	68675806	.	G	A	10.1016/j.pediatrneurol.2020.09.011	IGHMBP2	SAV	intronic	donor_canonical
Test	11	108004534	.	T	A	10.3892/mmr.2017.6434	ACAT1	SAV	intronic	branchpoint
Test	11	108004534	.	T	C	10.3892/mmr.2017.6434	ACAT1	SAV	intronic	branchpoint
Test	11	108127067	.	G	A	10.3389/fgene.2018.00366	ATM	SAV	exonic	donor_exonic
Test	11	108143258	.	G	A	10.3389/fgene.2018.00366	ATM	SAV	intronic	acceptor_canonical
Test	11	108143338	.	A	G	10.3389/fgene.2018.00366	ATM	nonSAV	intronic	donor_region
Test	11	108143438	.	T	C	10.3389/fgene.2018.00366	ATM	nonSAV	intronic	branchpoint
Test	11	108202286	.	T	C	10.1073/pnas.1915608116	ATM,C11orf65	SAV	exonic,intronic	donor_canonical
Test	11	108214102	.	AGTGA	A	10.1073/pnas.1915608116	ATM,C11orf65	SAV	intronic	donor_region
Test	11	108224608	.	G	T	10.3389/fgene.2018.00366	ATM,C11orf65	SAV	intronic	donor_canonical
Test	12	48370577	.	G	T	10.1038/ejhg.2011.223	COL2A1	nonSAV	intronic	5_intronic
Test	12	48375674	.	G	T	10.1038/ejhg.2011.223	COL2A1	nonSAV	intronic	.
Test	12	48387839	.	C	T	10.1038/ejhg.2011.223	COL2A1	SAV	intronic	branchpoint
Test	12	52314327	.	C	G	10.1136/jmedgenet-2018-105561	ACVRL1	SAV	intronic	.
Test	12	52314474	.	C	A	10.1136/jmedgenet-2018-105561	ACVRL1	SAV	intronic	.
Test	12	113348654	.	C	T	10.1080/15476286.2020.1809195	OAS1,RP1-71H24.1	SAV	intronic	.
Test	12	120883445	.	T	C	10.1080/15476286.2020.1809195	AL021546.6,TRIAP1	SAV	intronic	.
Test	12	133312783	.	G	A	10.1080/15476286.2020.1809195	ANKLE2	SAV	intronic	.
Test	13	32890549	.	TGTT	T	10.3389/fgene.2018.00366	BRCA2	nonSAV	intronic	branchpoint
Test	13	32890558	.	G	A	10.1093/nar/gky372	BRCA2	SAV	intronic	acceptor_canonical
Test	13	32893206	.	TT	T	10.3389/fgene.2018.00366	BRCA2	nonSAV	intronic	branchpoint
Test	13	32893207	.	T	C	10.1002/humu.22388	BRCA2	SAV	intronic	branchpoint
Test	13	32893225	.	A	G	10.1002/path.5268	BRCA2	nonSAV	exonic	.
Test	13	32893238	.	G	C	10.1002/path.5268	BRCA2	nonSAV	exonic	.
Test	13	32893239	.	G	T	10.1002/humu.22388	BRCA2	SAV	exonic	.
Test	13	32893267	.	C	T	10.1002/path.5268	BRCA2	nonSAV	exonic	.
Test	13	32893289	.	A	G	10.1002/path.5268	BRCA2	SAV	exonic	.
Test	13	32893361	.	A	G	10.1002/path.5268	BRCA2	SAV	exonic	.
Test	13	32893377	.	T	G	10.1002/humu.22388	BRCA2	SAV	exonic	.
Test	13	32893396	.	C	T	10.1002/path.5268	BRCA2	nonSAV	exonic	.
Test	13	32893468	.	T	C	10.1093/nar/gky372	BRCA2	SAV	intronic	donor_region
Test	13	32899211	.	A	G	10.1002/path.5268	BRCA2	SAV	intronic	acceptor_canonical
Test	13	32899274	.	A	G	10.1002/path.5268	BRCA2	SAV	exonic	.
Test	13	32899321	.	G	T	10.1093/nar/gky372	BRCA2	SAV	exonic	donor_exonic
Test	13	32900250	.	A	G	10.1002/path.5268	BRCA2	nonSAV	exonic	.
Test	13	32900257	.	A	G	10.1002/humu.22388	BRCA2	nonSAV	exonic	.
Test	13	32900279	.	A	G	10.1002/humu.22388	BRCA2	SAV	exonic	.
Test	13	32900287	.	G	A	10.1093/nar/gky372	BRCA2	SAV	exonic	donor_exonic
Test	13	32900290	.	A	T	10.1093/nar/gky372	BRCA2	SAV	intronic	donor_region
Test	13	32900433	.	C	T	10.1002/humu.22388	BRCA2	nonSAV	intronic	5_intronic
Test	13	32900437	.	T	C	10.1002/humu.22388	BRCA2	nonSAV	intronic	5_intronic
Test	13	32900634	.	A	G	10.1093/nar/gky372	BRCA2	SAV	intronic	acceptor_canonical
Test	13	32900637	.	G	T	10.1002/humu.22388	BRCA2	SAV	exonic	acceptor_exonic
Test	13	32900706	.	G	A	10.1002/humu.22388	BRCA2	SAV	exonic	.
Test	13	32900718	.	C	T	10.1002/path.5268	BRCA2	nonSAV	exonic	.
Test	13	32900746	.	C	G	10.1002/path.5268	BRCA2	nonSAV	exonic	.
Test	13	32903577	.	C	G	10.1093/nar/gky372	BRCA2	SAV	intronic	acceptor_region
Test	13	32903581	.	C	T	10.1093/nar/gky372	BRCA2	nonSAV	exonic	acceptor_exonic
Test	13	32905055	.	G	C	10.1002/path.5268	BRCA2	SAV	intronic	acceptor_canonical
Test	13	32905126	.	C	G	10.1002/path.5268	BRCA2	nonSAV	exonic	.
Test	13	32905168	.	G	C	10.1093/nar/gky372	BRCA2	SAV	intronic	donor_canonical
Test	13	32905168	.	G	T	10.1002/path.5268	BRCA2	SAV	intronic	donor_canonical
Test	13	32906398	.	T	C	10.1093/nar/gky372	BRCA2	nonSAV	intronic	branchpoint
Test	13	32907403	.	T	C	10.1002/humu.22388	BRCA2	nonSAV	exonic	.
Test	13	32921033	.	G	C	10.1093/nar/gky372	BRCA2	SAV	exonic	donor_exonic
Test	13	32921036	.	AA	A	10.1016/j.jmol2020.09.007	BRCA2	SAV	intronic	donor_region
Test	13	32921038	.	G	A	10.1073/pnas.1915608116	BRCA2	SAV	intronic	donor_region
Test	13	32929426	.	G	C	10.3389/fgene.2019.00503	BRCA2	SAV	intronic	donor_canonical
Test	13	32930563	.	A	G	10.1093/nar/gky372	BRCA2	SAV	intronic	acceptor_canonical
Test	13	32930595	.	A	G	10.1073/pnas.1915608116	BRCA2	nonSAV	exonic	.
Test	13	32930673	.	C	T	10.1002/humu.22388	BRCA2	nonSAV	exonic	.
Test	13	32931878	.	G	A	10.1093/nar/gky372	BRCA2	SAV	intronic	acceptor_canonical
Test	13	32932057	.	A	G	10.3389/fgene.2018.00366	BRCA2	nonSAV	exonic	.
Test	13	32932083	.	G	A	10.3389/fgene.2018.00366	BRCA2	nonSAV	intronic	5_intronic
Test	13	32936782	.	C	G	10.1002/humu.22388	BRCA2	nonSAV	exonic	.
Test	13	32936831	.	G	A	10.3389/fgene.2018.00366	BRCA2	SAV	intronic	donor_canonical
Test	13	32937507	.	A	C	10.1002/humu.22388	BRCA2	nonSAV	exonic	.
Test	13	32937647	.	G	A	10.1002/humu.22388	BRCA2	nonSAV	exonic	.
Test	13	32944693	.	A	T	10.1093/nar/gky372	BRCA2	SAV	exonic	donor_exonic
Test	13	32945091	.	A	G	10.1093/nar/gky372	BRCA2	SAV	intronic	acceptor_canonical
Test	13	32945092	.	G	A	10.1002/humu.22388	BRCA2	SAV	intronic	acceptor_canonical
Test	13	32945115	.	G	T	10.1073/pnas.1915608116	BRCA2	nonSAV	exonic	.
Test	13	32945238	.	G	A	10.1093/nar/gky372	BRCA2	SAV	intronic	donor_canonical
Test	13	32953646	.	GATTCAGGTAAG	G	10.1093/nar/gky372	BRCA2	SAV	exonic,intronic	donor_canonical
Test	13	32953884	.	C	G	10.1093/nar/gky372	BRCA2	SAV	intronic	acceptor_region
Test	13	32953897	.	TA	T	10.1002/humu.22388	BRCA2	nonSAV	exonic	.
Test	13	32953958	.	TATCAT	T	10.1002/humu.22388	BRCA2	nonSAV	exonic	.
Test	13	32954009	.	C	T	10.1002/humu.22388	BRCA2	SAV	exonic	.
Test	13	32954020	.	G	A	10.1002/humu.22388	BRCA2	nonSAV	exonic	.
Test	13	32954037	.	A	C	10.1002/humu.22388	BRCA2	nonSAV	exonic	.
Test	13	32954142	.	A	G	10.1002/humu.22388	BRCA2	SAV	intronic	acceptor_canonical
Test	13	32954283	.	G	A	10.1002/humu.22388	BRCA2	SAV	intronic	donor_canonical
Test	13	32969073	.	A	T	10.1093/nar/gky372	BRCA2	SAV	intronic	donor_region
Test	13	32969079	.	A	C	10.1002/humu.22388	BRCA2	nonSAV	intronic	5_intronic
Test	13	48923161	.	T	G	10.1002/humu.9512	RB1	SAV	intronic	donor_canonical
Test	13	48955382	.	G	C	10.1002/humu.9512	RB1	SAV	intronic	acceptor_canonical
Test	13	49046098	.	A	G	10.1038/sj.ejhg.5201787	RB1	SAV	intronic	.
Test	13	52511419	.	A	T	10.1111/liv.13754	ATP7B	SAV	exonic	.
Test	13	111320558	.	G	A	10.1080/15476286.2020.1809195	CARS2	SAV	intronic	.
Test	14	31349660	.	A	T	10.1007/s00439-020-02197-5	COCH,RP11-829H16.3	nonSAV	exonic,intronic	acceptor_exonic
Test	15	23311201	.	C	T	10.1080/15476286.2020.1809195	HERC2P2	SAV	intronic	.
Test	15	31516046	.	C	A	10.1080/15476286.2020.1809195	RP11-16E12.1,RP11-16E12.2	SAV	intronic	.
Test	15	42676729	.	G	A	10.1101/2020.03.26.009332	RP11-164J13.1,CAPN3	nonSAV	exonic	.
Test	15	42684893	.	C	G	10.1101/2020.03.26.009332	RP11-164J13.1,CAPN3	nonSAV	exonic	.
Test	15	42691746	.	C	T	10.1101/2020.03.26.009332	RP11-164J13.1,CAPN3	nonSAV	exonic	.
Test	15	42695919	.	C	G	10.1002/humu.21320	RP11-164J13.1,CAPN3	SAV	intronic	branchpoint
Test	15	42697047	.	G	C	10.1002/humu.22379	RP11-164J13.1,CAPN3	SAV	exonic,intronic	.
Test	15	43903737	.	T	A	10.1038/s41598-017-16846-9	STRC	SAV	intronic	acceptor_canonical
Test	15	48720692	.	A	T	10.3390/genes10060442	FBN1	SAV	intronic	branchpoint
Test	15	73843496	.	G	A	10.1136/jmedgenet-2019-106379	C15orf60	SAV	intronic	donor_region
Test	16	1889256	.	C	T	10.1016/j.ebiom.2019.03.075	FAHD1,MEIOB	SAV	exonic,intronic	donor_exonic
Test	16	23632678	.	C	G	10.1002/path.5839	PALB2,CTD-2196E14.3	SAV	intronic	donor_region
Test	16	23635412	.	G	A	10.3389/fgene.2018.00366	PALB2,CTD-2196E14.3	nonSAV	exonic	.
Test	16	23640552	.	G	A	10.1073/pnas.1915608116	PALB2	SAV	exonic	.
Test	16	56873415	.	G	A	10.1038/s10038-019-0606-4	NUP93	SAV	intronic	branchpoint
Test	16	56914462	.	T	G	10.1038/jhg.2016	SLC12A3	SAV	intronic	.
Test	16	56927219	.	C	T	10.2215/CJN.06730810	SLC12A3	SAV	intronic	.
Test	16	68771373	.	C	T	10.3389/fgene.2018.00366	CDH1	nonSAV	intronic	5_intronic
Test	16	68849663	.	G	A	10.1073/pnas.1915608116	CDH1,RP11-354M1.2	SAV	intronic	donor_canonical
Test	16	68857534	.	G	A	10.3389/fgene.2018.00366	CDH1	SAV	intronic	donor_region
Test	16	89829201	.	G	C	10.1080/15476286.2020.1809195	FANCA	SAV	intronic	.
Test	17	29486005	.	G	A	10.3390/cancers13050999	NF1	nonSAV	intronic	branchpoint
Test	17	29486009	.	T	A	10.1002/humu.24005	NF1	SAV	intronic	branchpoint
Test	17	29487248	.	C	T	10.4172/2161-1041.1000152	NF1	SAV	intronic	.
Test	17	29490130	.	T	TTG	10.3390/cancers13050999	NF1	nonSAV	intronic	.
Test	17	29508424	.	ATT	A	10.1002/humu.24005	NF1	SAV	intronic	branchpoint
Test	17	29527419	.	C	A	10.1002/humu.24005	NF1	SAV	intronic	branchpoint
Test	17	29527428	.	T	A	10.1002/humu.24005	NF1	SAV	intronic	branchpoint
Test	17	29528179	.	T	G	10.3390/cancers13050999	NF1	SAV	intronic	donor_canonical
Test	17	29533237	.	T	G	10.1002/humu.24005	NF1	SAV	intronic	branchpoint
Test	17	29541460	.	T	A	10.1002/humu.24005	NF1	SAV	intronic	branchpoint
Test	17	29548861	.	A	G	10.1002/humu.24005	NF1	SAV	intronic	branchpoint
Test	17	29550441	.	ATGAA	A	10.1002/humu.24005	NF1	SAV	intronic	branchpoint
Test	17	29554223	.	T	A	10.1002/humu.24005	NF1	SAV	intronic	branchpoint
Test	17	29554535	.	T	G	10.1002/humu.24005	NF1	SAV	intronic	acceptor_region
Test	17	29554538	.	T	G	10.1002/humu.24005	NF1	SAV	intronic	acceptor_region
Test	17	29556025	.	C	G	10.1002/humu.24005	NF1	SAV	intronic	branchpoint
Test	17	29556030	.	A	G	10.1002/humu.24005	NF1	SAV	intronic	branchpoint
Test	17	29556030	.	ATTTT	A	10.1002/humu.24005	NF1	SAV	intronic	branchpoint
Test	17	29557852	.	T	G	10.1002/humu.24005	NF1	SAV	intronic	branchpoint
Test	17	29559715	.	C	G	10.1002/humu.24005	NF1	SAV	intronic	acceptor_region
Test	17	29588708	.	T	C	10.1002/humu.24005	NF1	SAV	intronic	branchpoint
Test	17	29664382	.	AC	A	10.1002/humu.24005	NF1	SAV	intronic	acceptor_region
Test	17	29665038	.	T	G	10.1002/humu.24005	NF1	SAV	intronic	acceptor_region
Test	17	29665040	.	C	G	10.1002/humu.24005	NF1	SAV	intronic	acceptor_region
Test	17	29667546	.	C	G	10.3390/cancers13050999	NF1	nonSAV	exonic	.
Test	17	29683975	.	C	G	10.1002/humu.24005	NF1	SAV	intronic	acceptor_region
Test	17	33428057	.	T	A	10.1073/pnas.1915608116	RAD51L3-RFFL,RAD51D	SAV	intronic	acceptor_canonical
Test	17	33430451	.	CAGGCTCTGCCACATCACTCACC	C	10.3389/fgene.2018.00366	RAD51L3-RFFL,RAD51D	SAV	exonic,intronic	donor_canonical
Test	17	41199659	.	C	T	10.1093/nar/gky372	BRCA1	SAV	intronic	donor_canonical
Test	17	41201135	.	T	A	10.1093/nar/gky372	BRCA1	SAV	intronic	donor_region
Test	17	41201214	.	A	C	10.1093/nar/gky372	BRCA1	SAV	intronic	acceptor_region
Test	17	41203078	.	ACCT	AATGTTG	10.1093/nar/gky372	BRCA1	SAV	exonic,intronic	donor_canonical
Test	17	41203135	.	C	T	10.1093/nar/gky372	BRCA1	SAV	intronic	acceptor_canonical
Test	17	41209063	.	C	G	10.1093/nar/gky372	BRCA1	nonSAV	intronic	donor_region
Test	17	41209068	.	C	T	10.1002/humu.22388	BRCA1	SAV	intronic	donor_canonical
Test	17	41209158	.	A	G	10.1093/nar/gky372	BRCA1	nonSAV	intronic	acceptor_region
Test	17	41209164	.	C	T	10.1093/nar/gky372	BRCA1	SAV	intronic	branchpoint
Test	17	41215347	.	TA	T	10.1093/nar/gky372	BRCA1	SAV	intronic	donor_canonical
Test	17	41215809	.	AA	A	10.1002/humu.22388	BRCA1	nonSAV	intronic	.
Test	17	41215887	.	T	A	10.3389/fgene.2018.00366	BRCA1	SAV	intronic	donor_region
Test	17	41215890	.	C	G	10.1093/nar/gky372	BRCA1	SAV	intronic	donor_canonical
Test	17	41215926	.	C	G	10.1002/humu.22388	BRCA1	nonSAV	exonic	.
Test	17	41215963	.	C	A	10.1002/humu.22388	BRCA1	SAV	exonic	.
Test	17	41215974	.	G	T	10.1093/nar/gky372	BRCA1	nonSAV	intronic	acceptor_region
Test	17	41219627	.	G	C	10.1093/nar/gky372	BRCA1	nonSAV	exonic	donor_exonic
Test	17	41219713	.	C	T	10.1093/nar/gky372	BRCA1	SAV	intronic	acceptor_canonical
Test	17	41222941	.	T	C	10.1093/nar/gky372	BRCA1	SAV	intronic	donor_region
Test	17	41223063	.	G	C	10.1002/humu.22388	BRCA1	SAV	exonic	.
Test	17	41223249	.	G	A	10.1002/humu.22388	BRCA1	nonSAV	exonic	.
Test	17	41226539	.	C	T	10.1073/pnas.1915608116	BRCA1	SAV	intronic	acceptor_canonical
Test	17	41226548	.	T	C	10.3389/fgene.2018.00366	BRCA1	nonSAV	intronic	branchpoint
Test	17	41228505	.	C	G	10.1093/nar/gky372	BRCA1	SAV	exonic	donor_exonic
Test	17	41228634	.	TT	T	10.3389/fgene.2018.00366	BRCA1	nonSAV	intronic	acceptor_region
Test	17	41228641	.	G	A	10.1093/nar/gky372	BRCA1	nonSAV	intronic	branchpoint
Test	17	41234420	.	C	T	10.1093/nar/gky372	BRCA1	SAV	intronic	donor_canonical
Test	17	41234420	.	CC	C	10.1093/nar/gky372	BRCA1	SAV	exonic,intronic	donor_canonical
Test	17	41242958	.	T	A	10.1093/nar/gky372	BRCA1	SAV	intronic	donor_region
Test	17	41242961	.	C	G	10.1093/nar/gky372	BRCA1	SAV	exonic	donor_exonic
Test	17	41243512	.	C	T	10.1002/humu.22388	BRCA1	nonSAV	exonic,intronic	.
Test	17	41243570	.	A	G	10.1002/humu.22388	BRCA1	nonSAV	exonic,intronic	.
Test	17	41243658	.	G	A	10.1002/humu.22388	BRCA1	nonSAV	exonic,intronic	.
Test	17	41243725	.	T	C	10.1002/humu.22388	BRCA1	nonSAV	exonic,intronic	.
Test	17	41243800	.	C	T	10.1002/humu.22388	BRCA1	nonSAV	exonic,intronic	.
Test	17	41243801	.	G	A	10.1002/humu.22388	BRCA1	nonSAV	exonic,intronic	.
Test	17	41244246	.	C	T	10.1002/humu.22388	BRCA1	nonSAV	exonic,intronic	.
Test	17	41244252	.	G	A	10.1002/humu.22388	BRCA1	nonSAV	exonic,intronic	.
Test	17	41244964	.	T	C	10.1002/humu.22388	BRCA1	nonSAV	exonic,intronic	.
Test	17	41245027	.	G	A	10.1002/humu.22388	BRCA1	nonSAV	exonic,intronic	.
Test	17	41245465	.	C	A	10.1002/humu.22388	BRCA1	nonSAV	exonic,intronic	.
Test	17	41245947	.	T	C	10.1002/humu.22388	BRCA1	nonSAV	exonic,intronic	.
Test	17	41246062	.	G	A	10.1002/humu.22388	BRCA1	nonSAV	exonic,intronic	.
Test	17	41246158	.	T	C	10.1002/humu.22388	BRCA1	nonSAV	exonic,intronic	.
Test	17	41246304	.	A	G	10.1002/humu.22388	BRCA1	nonSAV	exonic,intronic	.
Test	17	41246389	.	A	T	10.1002/humu.22388	BRCA1	nonSAV	exonic,intronic	.
Test	17	41246441	.	A	C	10.1002/humu.22388	BRCA1	nonSAV	exonic,intronic	.
Test	17	41246553	.	C	T	10.1002/humu.22388	BRCA1	nonSAV	exonic,intronic	.
Test	17	41246602	.	T	C	10.1002/humu.22388	BRCA1	nonSAV	exonic,intronic	.
Test	17	41246712	.	T	G	10.1002/humu.22388	BRCA1	nonSAV	exonic,intronic	5_intronic
Test	17	41246793	.	C	T	10.1002/humu.22388	BRCA1	nonSAV	exonic	.
Test	17	41246856	.	G	A	10.1002/humu.22388	BRCA1	nonSAV	exonic	.
Test	17	41246879	.	T	G	10.1093/nar/gky372	BRCA1	SAV	intronic	acceptor_canonical
Test	17	41247855	.	G	A	10.1093/nar/gky372	BRCA1	nonSAV	intronic	5_intronic
Test	17	41249257	.	T	C	10.1093/nar/gky372	BRCA1	SAV	intronic	donor_region
Test	17	41256138	.	C	T	10.1093/nar/gky372	BRCA1	SAV	intronic	donor_canonical
Test	17	41256177	.	TGGC	T	10.1002/humu.22388	BRCA1	SAV	exonic	.
Test	17	41256830	.	C	T	10.1073/pnas.1915608116	BRCA1	nonSAV	intronic	5_intronic
Test	17	41256884	.	C	G	10.1093/nar/gky372	BRCA1	SAV	intronic	donor_canonical
Test	17	41256938	.	A	C	10.1002/humu.22388	BRCA1	nonSAV	exonic	.
Test	17	41256975	.	T	C	10.1093/nar/gky372	BRCA1	SAV	intronic	acceptor_canonical
Test	17	41256975	.	T	G	10.1093/nar/gky372	BRCA1	SAV	intronic	acceptor_canonical
Test	17	41258472	.	C	T	10.1093/nar/gky372	BRCA1	SAV	intronic	donor_canonical
Test	17	41258495	.	A	G	10.1002/humu.22388	BRCA1	SAV	exonic	donor_exonic
Test	17	41258555	.	A	G	10.3389/fgene.2018.00366	BRCA1	nonSAV	intronic	acceptor_region
Test	17	41267752	.	AT	A	10.1002/humu.22388	BRCA1	nonSAV	exonic,intronic	.
Test	17	41267770	.	G	T	10.1002/humu.22388	BRCA1	nonSAV	exonic,intronic	.
Test	17	41267807	.	A	G	10.3389/fgene.2018.00366	BRCA1	nonSAV	intronic	branchpoint
Test	17	41267809	.	G	T	10.1002/humu.22388	BRCA1	nonSAV	intronic	branchpoint
Test	17	41267845	.	T	G	10.1002/humu.22388	BRCA1	nonSAV	intronic	branchpoint
Test	17	41276033	.	C	T	10.1093/nar/gky372	BRCA1	SAV	intronic	donor_canonical
Test	17	56772550	.	G	A	10.1016/j.jmol2020.09.007	RAD51C	SAV	exonic	donor_exonic
Test	17	56798178	.	G	T	10.1073/pnas.1915608116	RAD51C	SAV	intronic	donor_region
Test	17	59820381	.	T	A	10.1073/pnas.1915608116	BRIP1	nonSAV	exonic	.
Test	17	59820444	.	T	C	10.1073/pnas.1915608116	BRIP1	nonSAV	exonic	.
Test	18	43534361	.	T	C	10.1111/ahg.12337	EPG5	SAV	exonic	donor_exonic
Test	18	48593561	.	A	G	10.1016/j.jmol2020.09.007	SMAD4	nonSAV	intronic	donor_region
Test	19	1220505	.	G	A	10.3389/fgene.2018.00366	STK11	SAV	intronic	donor_canonical
Test	19	8312447	.	A	G	10.1080/15476286.2020.1809195	CERS4	SAV	intronic	.
Test	19	11216301	.	C	T	10.1016/j.atherosclerosis.2021.02.004	LDLR	nonSAV	intronic	5_intronic
Test	19	11231301	.	G	T	10.1161/CIRCGEN.118.002385	LDLR	SAV	intronic	.
Test	19	42373824	.	G	A	10.1080/08880018.2021.1887986	RPS19	SAV	intronic	donor_canonical
Test	19	45204763	.	G	T	10.1136/jmedgenet-2018-105349	CTB-171A8.1,CEACAM16	SAV	exonic	donor_exonic
Test	19	50912771	.	C	T	10.1038/s41598-019-46403-5	POLD1	nonSAV	intronic	acceptor_region
Test	20	252596	.	T	A	10.1080/15476286.2020.1809195	C20orf96	SAV	intronic	.
Test	21	44327013	.	A	G	10.1080/15476286.2020.1809195	NDUFV3	SAV	intronic	.
Test	21	45759683	.	A	G	10.1080/15476286.2020.1809195	AP001062.9	SAV	.	.
Test	X	13734216	.	AATT	A	10.1111/cge.12189	TRAPPC2	SAV	intronic	branchpoint
Test	X	22094596	.	A	C	10.1016/j.bone.2019.05.017	PHEX	SAV	intronic	donor_region
Test	X	22237137	.	T	A	10.1016/j.bone.2019.05.017	PHEX	SAV	intronic	branchpoint
Test	X	22239729	.	G	C	10.1016/j.bone.2019.05.017	PHEX	SAV	intronic	acceptor_canonical
Test	X	31219364	.	G	A	10.1038/jhg.2010.49	DMD	SAV	intronic	.
Test	X	31279418	.	T	C	10.1038/jhg.2010.49	DMD	SAV	intronic	.
Test	X	32407106	.	A	T	10.1038/s41431-020-0578-z	DMD	SAV	intronic	.
Test	X	32456357	.	C	G	10.1038/jhg.2010.49	DMD	SAV	intronic	donor_canonical
Test	X	32613874	.	C	A	10.1038/jhg.2010.49	DMD	SAV	exonic	donor_exonic
Test	X	32862897	.	T	TAC	10.1038/jhg.2010.49	DMD	SAV	intronic	donor_region
Test	X	48544502	.	C	A	10.1016/j.clim.2017.03.010	WAS	nonSAV	exonic	.
Test	X	48547153	.	CC	C	10.1016/j.clim.2017.03.010	WAS	nonSAV	exonic	.
Test	X	48934430	.	T	C	10.1002/ajmg.a.38656	WDR45	SAV	intronic	branchpoint
Test	X	49087087	.	C	T	10.1002/humu.23735	CACNA1F	SAV	intronic	branchpoint
Test	X	49840641	.	A	G	10.1007/s10157-020-01876-x	CLCN5	SAV	intronic	donor_region
Test	X	70330356	.	A	C	10.1016/j.clim.2017.03.010	RP5-1091N2.12,IL2RG	nonSAV	exonic	donor_exonic
Test	X	85223644	.	A	T	10.1007/s00439-003-0970-0	CHM	SAV	intronic	.
Test	X	100608872	.	T	A	10.1016/j.clim.2017.03.010	BTK	nonSAV	exonic	.
Test	X	100611256	.	C	A	10.1016/j.clim.2017.03.010	BTK	SAV	exonic,intronic	acceptor_exonic
Test	X	100611767	.	C	T	10.1016/j.clim.2017.03.010	BTK	SAV	intronic	donor_region
Test	X	100630127	.	C	A	10.1016/j.clim.2017.03.010	BTK	SAV	intronic	donor_region
Test	X	100654735	.	C	T	10.1016/j.ymgme.2016.08.007	RPL36A-HNRNPH2,GLA	SAV	intronic	.
Test	X	107816792	.	G	A	10.1038/s41598-019-48990-9	COL4A5	SAV	intronic	branchpoint
Test	X	138630614	.	C	A	10.1002/mgg3.840	F9	SAV	exonic	.
Test	X	138633377	.	G	A	10.1002/mgg3.840	F9	nonSAV	exonic	.
Test	X	154134690	.	C	A	10.1111/hae.13687	F8	SAV	intronic	donor_region
Test	X	154143411	.	T	C	10.1111/hae.14179	F8,CTD-2183H9.4	SAV	intronic	.
Test	X	154183067	.	C	T	10.1111/hae.14179	F8	nonSAV	intronic	.
Test	X	154226638	.	G	C	10.1111/hae.14179	F8	nonSAV	intronic	.
Test	X	154227886	.	A	C	10.1111/hae.13687	F8	SAV	intronic	branchpoint
Test	X	154250681	.	T	C	10.1111/hae.13687	F8	SAV	intronic	donor_region

## Sheet: Table S2
Table S2: Variants experimentally validated using RT-PCR for splice-altering changes by SA Pathology.
All positions are reported according to GRCh37. The RT-PCR failed for variants with an NA for splicing impact. The variant marked with an asterisk (*) was reclassified as splice-altering due to this study.
Splicing Impact	CHROM	POS	ID	REF	ALT
No	1	181620576	.	G	A
NA	1	215987077	.	C	G
Yes	2	32370005	.	G	A
Yes	2	48030558	.	G	C
Yes	2	166868614	.	C	A
Yes	2	179394686	.	C	T
No	2	189943786	.	T	C
Yes	3	193363415	.	G	T
Yes	4	88973260	.	A	G
Yes	5	112102884	.	A	G
Yes	6	32052374	.	G	A
No	6	51927458	.	C	A
NA	6	129581856	.	G	C
Yes	7	6043425	.	T	A
No	7	150672034	.	G	C
Yes	8	72128921	.	A	C
Yes	8	118817135	.	G	C
Yes	9	98239826	.	T	C
No	9	98270669	.	C	CCGC
Yes	9	101908893	.	T	G
No	10	89653834	.	C	T
Yes	11	20639290	.	A	G
NA	11	31812432	.	TGGTTAC	TAGACTGTGGACTGGGGGCTG
Yes*	11	47359346	.	C	T
Yes	11	47364125	.	T	A
Yes	11	47369407	.	C	G
Yes	11	64574646	.	C	T
Yes	12	23728593	.	A	T
No	13	32890704	.	G	A
No	13	32893267	.	C	T
No	13	32893344	.	A	G
No	13	32899249	.	G	A
Yes	13	32900225	.	TGTTTT	T
No	13	32900409	.	A	G
No	13	32900765	.	T	C
No	13	32903536	.	A	C
No	13	32903581	.	C	T
No	13	32905090	.	G	GAAG
No	13	32907403	.	T	C
No	13	32910496	.	G	A
No	13	32912835	.	A	T
No	13	32913178	.	A	G
No	13	32918652	.	A	C
Yes	13	32921037	.	A	G
No	13	32929086	.	C	G
No	13	32930517	.	C	T
Yes	13	32936659	.	G	GAG
Yes	13	32937315	.	G	C
Yes	13	32937507	.	A	G
Yes	13	32944697	.	A	G
Yes	13	32953905	.	G	A
No	13	32954218	.	C	T
NA	13	32968839	.	C	T
Yes	13	32971023	.	T	G
No	13	32971280	.	A	G
No	13	32972233	.	TACTT	T
Yes	13	48951052	.	A	G
Yes	13	49039249	.	T	C
Yes	13	73401909	.	G	A
No	13	111084715	.	G	A
NA	14	23868253	.	G	A
Yes	15	48729960	.	C	G
Yes	15	48903030	.	A	C
No	16	2164934	.	G	GGGTGACCTGTGGAG
No	16	15809048	.	G	A
NA	16	15815278	.	C	G
Yes	16	23637556	.	C	A
Yes	16	23640960	.	C	G
Yes	16	56924273	.	G	T
Yes	16	89851262	.	C	G
No	17	7578556	.	T	TT
Yes	17	29550585	.	G	A
Yes	17	29554538	.	T	G
No	17	29576030	.	A	AT
Yes	17	29665156	.	A	G
No	17	41203002	.	G	A
No	17	41209223	.	C	T
No	17	41215390	.	C	T
No	17	41226186	.	TGATT	T
Yes	17	41228512	.	C	CCTTTCCAC
No	17	41234347	.	T	C
No	17	41242929	.	CAC	C
No	17	41242963	.	G	A
No	17	41243779	.	C	T
No	17	41244925	.	G	A
NA	17	41245051	.	A	G
No	17	41247872	.	C	A
No	17	41249245	.	G	C
Yes	17	41256279	.	C	A
Yes	17	56448271	.	C	T
Yes	21	36164917	.	G	T
No	22	21350404	.	A	G
Yes	22	30054176	.	A	G
Yes	22	31010333	.	CAG	C
Yes	X	53268479	.	T	C
Yes	X	107821352	.	G	T
Yes	X	107824195	.	T	G
Yes	X	119580156	.	T	C

## Sheet: Table S3
Table S3: Features in Introme
Annotations	Annotation Source	Feature(s)	ML
CADD	CADD v.1.3	CADD_Phred	Yes
Allele Frequency	MGRB	MGRB_AF	No
	gnomAD	gnomAD_PM_AF	No
Gene Information	Supplied gtf file	Variant_Type	Yes
		Gene_Symbol	No
		Gene_Strand	No
SPANR	Precomputed SPANR (SPIDEX)	SPIDEX_dPSI_Max_Tissue	Yes
		SPIDEX_dPSI_Zscore	Yes
SpliceAI	Computed using SpliceAI	SpliceAI_Gene	No
		SpliceAI_Acceptor_Gain	Yes
		SpliceAI_Acceptor_Loss	Yes
		SpliceAI_Donor_Gain	Yes
		SpliceAI_Donor_Loss	Yes
		SpliceAI_DP_Acceptor_Gain	No
		SpliceAI_DP_Acceptor_Loss	No
		SpliceAI_DP_Donor_Gain	No
		SpliceAI_DP_Donor_Loss	No
Spliceogen	Computed using Spliceogen	AccGainP	Yes
		AccLossP	Yes
		DonGainP	Yes
		DonLossP	Yes
MMSplice	Computed using MMSplice	MMSplice_alt_acceptor	Yes
		MMSplice_alt_acceptor_intron	Yes
		MMSplice_alt_donor	Yes
		MMSplice_alt_donor_intron	Yes
		MMSplice_alt_exon	Yes
		MMSplice_delta_logit_PSI	Yes
		MMSplice_pathogenicity	Yes
		MMSplice_ref_acceptor	Yes
		MMSplice_ref_acceptor_intron	Yes
		MMSplice_ref_donor	Yes
		MMSplice_ref_donor_intron	Yes
		MMSplice_ref_exon	Yes
dbscSNV	Precomputed dbscSNV 1.0	dbscSNV_AdaBoost_Score	Yes
		dbscSNV_RandomForest_Score	Yes
Branchpointer	Precomputed branchpointer	Branchpointer_Prob	Yes
		Branchpointer_U2_Binding_Energy	Yes
		Branchpointer_options	Yes
		Branchpointer_max_U2_Binding_Energy	Yes
		Branchpointer_max_Prob	Yes
Spliceogen	Running Spliceogen	AG_Created	Yes
		AG_Lost	Yes
		GT_Created	Yes
		GT_Lost	Yes
MaxEntScan	Spliceogen	mesAccRef	Yes
		mesAccAlt	Yes
		mesDonRef	Yes
		mesDonAlt	Yes
Minor introns	Intron Annotation and Orthology Database	Intron_Type	Yes
		U12_strand	Yes
		U12_score	Yes
ESEs	ESEfinder	SRSF1	Yes
		SRSF1_igM_BRCA1	Yes
		SRSF2	Yes
		SRSF5	Yes
		SRSF6	Yes
ESSs	hnRNP A1	hnRNPA1	Yes

## Sheet: Table S4
Table S4: Variants used for allele frequency assessment.
All positions are reported according to GRCh37. Variants were selected randomly from the Illumina InfiniumCore-24v1.2 BeadChip. Allele frequency bins were calculated using gnomAD PopMax. Variant IDs are according to the InfiniumCore-24v1.2 product files.
Allele Frequency	CHROM	POS	ID	REF	ALT	REGION
absent	1	8029464	variant.620	G	A	donor_exonic
absent	1	10555378	variant.726	G	A	donor_exonic
absent	1	12342760	variant.915	A	G	acceptor_canonical
absent	1	15906588	newrs142035319	C	T	donor_canonical
absent	1	16376412	var_1_16376412	G	A	donor_canonical
absent	1	17606929	var_1_17606929	A	G	donor_region
absent	1	19412634	variant.1314	C	T	donor_region
absent	1	20517583	variant.1417	C	T
absent	1	20976973	variant.1466	G	A
absent	1	21946503	var_1_21946503	C	T	donor_region
absent	1	26161965	variant.1805	C	T
absent	1	26317229	variant.1829	G	A
absent	1	33160461	variant.2256	C	T	donor_region
absent	1	40319741	variant.2629	G	A	acceptor_region
absent	1	40756603	var_1_40756603	T	G
absent	1	41457472	variant.2729	A	G
absent	1	41839822	rs4660531	G	T
absent	1	42671432	newrs148054297	C	T	donor_canonical
absent	1	42902087	variant.2766	C	T	donor_region
absent	1	43804304	var_1_43804304	C	T
absent	1	45213158	newrs151183655	G	A	donor_canonical
absent	1	45509047	variant.3051	G	A
absent	1	46657890	variant.3220	C	T
absent	1	47046300	var_1_47046300	C	T	acceptor_canonical
absent	1	47748012	variant.3338	G	A	donor_region
absent	1	48877225	variant.3375	G	A
absent	1	59787423	variant.3833	G	A	donor_canonical
absent	1	60377885	SNP47	G	A
absent	1	63877004	newrs146051065	T	G	donor_canonical
absent	1	65300334	variant.4023	G	A
absent	1	68905299	variant.4137	C	A
absent	1	71544139	var_1_71544139	C	A	donor_canonical
absent	1	74902215	variant.4240	G	A	donor_region,donor_region
absent	1	75679385	variant.4296	C	T	donor_region
absent	1	79116338	variant.4418	G	A	donor_canonical
absent	1	89430663	variant.4663	T	C	acceptor_canonical
absent	1	89480969	variant.4683	C	T	donor_canonical
absent	1	89735044	variant.4753	C	T	donor_region
absent	1	94360198	rs17880087	T	C
absent	1	94466426	newrs140142529	G	A
absent	1	94577010	newrs61748529	T	C
absent	1	94640159	variant.5061	C	T
absent	1	95005820	newrs142597330	G	A
absent	1	97544627	rs1801268	C	A
absent	1	100345603	variant.5164	G	T	donor_canonical
absent	1	100672078	variant.5206	G	A
absent	1	102270045	variant.5249	C	A
absent	1	103484416	variant.5264	C	T	acceptor_canonical
absent	1	110607256	newrs121908168	G	A
absent	1	111860324	variant.5573	C	T
absent	1	112991789	variant.5623	C	T
absent	1	113033708	variant.5629	A	G	donor_region
absent	1	114424621	variant.5747	T	C	acceptor_canonical
absent	1	114443858	newrs149705131	C	T	donor_exonic,donor_exonic
absent	1	114450639	variant.5770	C	T
absent	1	114450747	newrs150374247	C	T
absent	1	115600157	newrs151099839	C	A	donor_canonical
absent	1	116666978	newrs767833	G	A	donor_exonic
absent	1	118429258	variant.5939	G	A
absent	1	118441674	variant.5941	C	A	donor_region
absent	1	118449127	variant.5943	C	T	donor_canonical
absent	1	118514671	var_1_118514671	C	T	acceptor_canonical
absent	1	120436657	variant.6045	T	G
absent	1	150236079	variant.6334	G	A	donor_canonical
absent	1	150935195	newrs148336558	T	C	donor_exonic
absent	1	150999741	variant.6447	C	T
absent	1	151018541	variant.6457	A	G	acceptor_canonical
absent	1	151504876	variant.6548	A	G	acceptor_canonical
absent	1	154173060	variant.6943	G	A
absent	1	154574598	variant.6991	G	A
absent	1	155730230	variant.7226	C	T	donor_region
absent	1	156169625	variant.7292	G	T	acceptor_canonical
absent	1	156641603	var_1_156641603	G	A
absent	1	156776967	variant.7454	C	T	donor_exonic
absent	1	156926207	variant.7515	C	T	donor_region
absent	1	157504541	variant.7535	C	T
absent	1	157769848	variant.7582	C	T	donor_exonic
absent	1	158817684	variant.7720	G	T
absent	1	159683791	newrs34672691	A	G	donor_canonical
absent	1	160164913	variant.7868	C	T	donor_exonic
absent	1	160309694	variant.7882	T	C	donor_region
absent	1	161126779	var_1_161126779	C	T
absent	1	165652261	var_1_165652261	C	T
absent	1	166819661	variant.8148	G	A	donor_canonical
absent	1	169204377	variant.8244	C	A
absent	1	169347745	variant.8255	C	T
absent	1	169559441	variant.8300	C	A	acceptor_canonical
absent	1	169930182	variant.8347	A	G	donor_region
absent	1	171080143	variant.8384	T	G	donor_region
absent	1	173499058	variant.8517	C	A
absent	1	176132950	newrs150041404	C	T	5_intronic,donor_canonical
absent	1	179319566	variant.8690	A	C	donor_exonic
absent	1	183510239	newrs138210138	G	T	donor_canonical
absent	1	185276740	newrs138853956	G	A
absent	1	186055544	variant.8947	G	A	donor_region
absent	1	196395044	variant.9046	C	T
absent	1	196964855	variant.9084	C	T
absent	1	197404669	variant.9167	G	T
absent	1	197411412	variant.9170	G	T
absent	1	201972364	newrs149489527	G	T	donor_exonic,acceptor_canonical
absent	1	202710621	variant.9385	C	T
absent	1	206318472	variant.9613	G	A	donor_region
absent	1	206760189	variant.9632	A	C
absent	1	206941989	newrs142726516	G	A
absent	1	212273611	variant.9837	C	T
absent	1	215990338	variant.9990	C	T	donor_canonical
absent	1	217804793	variant.10043	G	A	donor_region
absent	1	218475902	var_1_218475902	G	T	donor_canonical
absent	1	220275835	variant.10087	A	C	acceptor_canonical
absent	1	220345974	variant.10096	T	G	donor_region
absent	1	222700352	variant.10117	A	C
absent	1	222705307	variant.10118	C	T	donor_canonical
absent	1	222892649	variant.10146	C	T
absent	1	227307640	var_1_227307640	T	G	acceptor_canonical
absent	1	235377193	variant.10819	G	A
absent	1	235872468	variant.10849	G	A
absent	1	235878496	variant.10850	C	T	donor_region
absent	1	236399092	variant.10881	G	A
absent	1	236978922	variant.10905	C	T
absent	2	8870960	var_2_8870960	G	A
absent	2	11355746	variant.59255	G	T
absent	2	11727506	variant.59263	A	G	acceptor_canonical
absent	2	15613472	newrs144190399	C	T	acceptor_canonical
absent	2	20990014	variant.59420	C	A	donor_canonical
absent	2	21232140	newrs145143533	G	A
absent	2	21232203	newrs146538280	G	A
absent	2	21237384	newrs144892654	C	A
absent	2	24345288	variant.59513	C	T	donor_canonical
absent	2	27887982	variant.59978	C	T
absent	2	28827626	var_2_28827626	G	A	donor_exonic
absent	2	28840656	variant.60053	T	C	donor_canonical
absent	2	32396437	newrs151181468	C	T
absent	2	37267517	newrs146469156	G	A
absent	2	37443498	variant.60342	G	A
absent	2	37468844	variant.60351	C	T	5_intronic
absent	2	39008671	var_2_39008671	G	T
absent	2	39046186	variant.60446	C	T	donor_region
absent	2	40657405	var_2_40657405	G	A
absent	2	44528282	variant.60666	T	G	5_intronic
absent	2	47600709	variant.60762	C	T	donor_exonic
absent	2	49190705	newrs121909661	C	T
absent	2	49210303	variant.60870	C	T	acceptor_exonic
absent	2	61181240	variant.61008	G	A
absent	2	63631348	variant.61074	C	A
absent	2	68413600	variant.61137	A	G	donor_exonic
absent	2	69177889	variant.61174	T	C	acceptor_canonical
absent	2	69692775	variant.61194	G	A
absent	2	73450235	variant.61389	G	A	donor_canonical
absent	2	73717662	variant.61418	C	A
absent	2	74072363	variant.61454	G	T
absent	2	86094728	variant.61796	G	T	donor_exonic
absent	2	86444209	variant.61828	G	A
absent	2	88828588	variant.61865	C	T
absent	2	90108864	variant.61908	C	A	.
absent	2	99634688	variant.62144	G	A
absent	2	99763957	variant.62149	G	A	donor_canonical
absent	2	100009561	variant.62187	A	G	donor_exonic
absent	2	101009512	kgp14907625	G	T
absent	2	101093730	newrs192377530	G	A	donor_canonical
absent	2	101093730	variant.62211	G	A	donor_canonical
absent	2	101910474	variant.62239	A	G	donor_canonical
absent	2	102805714	variant.62267	G	A
absent	2	108881461	newrs139414825	G	A	donor_exonic
absent	2	112785971	var_2_112785971	C	T
absent	2	113405043	newrs141591818	T	G	donor_canonical
absent	2	114709339	variant.62635	G	T
absent	2	119732146	variant.62662	G	T	donor_region
absent	2	124999949	variant.62748	C	A
absent	2	136029397	variant.63040	G	A
absent	2	149960273	rs9784080	C	T
absent	2	152425777	variant.63233	A	G	donor_region
absent	2	153549530	newrs113284331	C	A	5_intronic
absent	2	158165102	newrs150129591	G	A
absent	2	160114269	variant.63385	C	T	donor_exonic
absent	2	160261627	variant.63397	T	C	acceptor_canonical
absent	2	160690724	variant.63413	T	C	acceptor_canonical,acceptor_canonical
absent	2	160698751	variant.63417	G	T	donor_region,donor_region
absent	2	160832579	variant.63455	C	T	donor_exonic
absent	2	160833196	variant.63457	C	A	donor_exonic
absent	2	163130338	newrs184259770	A	C
absent	2	166626726	var_2_166626726	C	T
absent	2	169711934	variant.63768	C	T
absent	2	169825859	variant.63792	C	A	donor_canonical
absent	2	169825964	variant.63794	T	C
absent	2	170019101	variant.63823	G	A
absent	2	171243818	variant.63910	C	T	donor_exonic
absent	2	172188300	variant.63939	C	T	5_intronic
absent	2	173429367	newrs139326921	C	T
absent	2	175439927	variant.64029	C	T	donor_region
absent	2	178540198	variant.64075	C	T
absent	2	178681580	variant.64083	C	T
absent	2	179330660	newrs138210743	T	C	acceptor_canonical
absent	2	179458290	variant.64172	C	T	donor_region
absent	2	179466515	variant.64176	C	T	acceptor_canonical
absent	2	179588871	variant.64224	C	T	acceptor_canonical
absent	2	179614178	variant.64259	G	A
absent	2	179621384	variant.64275	C	A
absent	2	186689202	variant.64386	T	G
absent	2	189915404	variant.64439	T	C	acceptor_canonical
absent	2	190728841	newrs140788320	G	T
absent	2	197521578	variant.64651	G	A	donor_canonical
absent	2	197672244	variant.64686	G	A
absent	2	201438342	kgp5389683	G	A
absent	2	201468080	newrs148871699	G	A	donor_canonical
absent	2	202173974	variant.64854	C	A	acceptor_canonical
absent	2	204001502	variant.64971	G	A	donor_region
absent	2	204062119	variant.64987	G	A	donor_region
absent	2	206041301	var_2_206041301	G	A	donor_exonic
absent	2	211464106	variant.65245	T	G
absent	2	216182852	variant.65317	A	G	branchpoint
absent	2	219526499	variant.65472	C	T
absent	2	219604890	variant.65498	G	A	donor_exonic
absent	2	219618397	var_2_219618397	G	A	donor_region
absent	2	220074952	variant.65612	C	T	donor_exonic
absent	2	220285366	newrs146755676	G	A
absent	2	233392971	variant.66116	G	A	acceptor_canonical
absent	2	234075691	rs7570320	C	A
absent	2	234198621	variant.66169	G	A	donor_canonical
absent	2	234460166	variant.66215	C	A	acceptor_canonical
absent	2	234662986	rs17862879	T	C
absent	2	236945213	variant.66300	G	T
absent	2	240954170	variant.66449	G	A
absent	3	13418955	variant.73351	C	A	donor_canonical
absent	3	14175304	newrs140380494	C	A
absent	3	15452933	variant.73453	G	A
absent	3	19575178	variant.73563	C	T
absent	3	29910399	variant.73675	C	T
absent	3	29925518	rs2218724	A	G
absent	3	32180202	variant.73706	G	A
absent	3	37458988	variant.73887	T	C	donor_region
absent	3	38163939	variant.73960	G	A
absent	3	38655249	variant.74097	T	C
absent	3	38802683	variant.74133	G	A	donor_exonic
absent	3	39450231	newrs190008375	G	A	5_intronic,donor_canonical
absent	3	39942277	variant.74215	G	A	acceptor_canonical
absent	3	41841623	variant.74269	C	T	donor_canonical
absent	3	42799612	variant.74355	T	C	donor_region
absent	3	42917029	variant.74361	G	A
absent	3	44673629	variant.74430	C	T
absent	3	44685456	variant.74440	T	G
absent	3	46539576	variant.74597	G	A
absent	3	47286416	variant.74683	T	C	acceptor_canonical
absent	3	47305771	variant.74686	C	T	donor_region
absent	3	48309651	variant.74747	G	A
absent	3	48423327	variant.74768	C	T
absent	3	52724648	newrs139817604	T	G
absent	3	53898772	variant.75642	G	A	acceptor_canonical
absent	3	53902805	newrs144241103	G	A
absent	3	57232274	newrs28936703	G	A
absent	3	57528428	variant.75788	A	G	donor_exonic
absent	3	58517015	variant.75849	C	T
absent	3	58625896	variant.75855	C	A
absent	3	60960164	rs6776499	C	T
absent	3	62543190	variant.75881	T	C	acceptor_canonical
absent	3	77588021	variant.76024	T	C
absent	3	93734008	variant.76095	G	A
absent	3	97510671	newrs142263253	G	A	donor_canonical
absent	3	100025289	variant.76225	C	T
absent	3	102157437	variant.76302	G	T	donor_exonic
absent	3	108158583	variant.76377	C	T	donor_canonical
absent	3	111769523	variant.76496	G	T
absent	3	111799759	variant.76507	A	G	acceptor_canonical
absent	3	111860129	variant.76515	C	T	acceptor_canonical
absent	3	112299614	variant.76540	G	A	5_intronic
absent	3	112301517	newrs144182920	G	A	acceptor_canonical
absent	3	112732117	variant.76569	A	G	donor_canonical
absent	3	113135375	variant.76588	G	A
absent	3	119211127	newrs150029976	A	C	acceptor_canonical
absent	3	119536789	rs9851439	A	G
absent	3	121304932	newrs141209862	C	T
absent	3	121351032	variant.76908	C	T	acceptor_canonical
absent	3	122044210	variant.76981	G	A	donor_region
absent	3	123454244	variant.77089	C	A	donor_canonical
absent	3	124461114	variant.77121	G	T	donor_canonical
absent	3	124692573	variant.77135	A	G	donor_canonical
absent	3	128971538	newrs151239594	G	T	donor_canonical
absent	3	130174297	variant.77455	A	G	acceptor_canonical
absent	3	130282039	variant.77462	C	A
absent	3	130300750	variant.77483	T	C	donor_canonical
absent	3	133698320	variant.77641	C	T	donor_region
absent	3	134264512	variant.77659	G	T
absent	3	136287698	variant.77709	C	T
absent	3	138248217	newrs146572731	C	T	donor_exonic
absent	3	141278838	variant.77847	G	A	donor_canonical
absent	3	141526618	variant.77863	C	A
absent	3	146159545	variant.77947	A	G	donor_exonic
absent	3	148558566	variant.77980	G	A
absent	3	148766648	variant.78012	A	G	donor_canonical
absent	3	148885691	variant.78040	G	A
absent	3	150301675	variant.78086	G	T
absent	3	151171171	variant.78179	C	A	donor_canonical
absent	3	151171212	variant.78181	G	T
absent	3	158310254	variant.78318	C	T
absent	3	160093595	variant.78392	C	T	donor_region,donor_region
absent	3	167742314	variant.78544	C	T	donor_exonic
absent	3	172502551	newrs141355749	C	T
absent	3	178947118	variant.78684	C	T
absent	3	184024591	variant.78904	C	T
absent	3	186362714	variant.79055	G	A	donor_region
absent	3	186508040	newrs141078686	A	C
absent	3	190027957	variant.79169	C	T	donor_canonical
absent	3	196674036	variant.79495	C	A
absent	3	197640775	var_3_197640775	C	A
absent	4	5750038	variant.80031	T	C	donor_region
absent	4	10560026	variant.80265	T	C	donor_region
absent	4	13610149	variant.80278	T	C	donor_region
absent	4	16002215	variant.80356	G	T
absent	4	20547722	variant.80408	T	C	donor_exonic
absent	4	26432569	variant.80495	C	A
absent	4	37962216	variant.80541	C	A
absent	4	39471647	newrs144133667	G	A
absent	4	43032468	variant.80730	C	T
absent	4	48032193	variant.80825	A	C	donor_exonic
absent	4	48852065	newrs148329796	C	T
absent	4	48894784	variant.80864	C	A	donor_region
absent	4	56471442	newrs141279583	G	A	donor_exonic
absent	4	65175615	variant.81099	G	A
absent	4	68619942	variant.81141	G	A
absent	4	68964693	variant.81166	C	T
absent	4	70599187	rs13152058	A	C
absent	4	71507790	newrs146706831	C	T
absent	4	74315801	variant.81426	C	T
absent	4	74903809	variant.81474	C	T	donor_canonical
absent	4	76804318	variant.81550	C	T	donor_canonical
absent	4	77274271	var_4_77274271	A	G	donor_region
absent	4	79285205	variant.81661	C	T
absent	4	79322046	variant.81668	C	T	donor_region
absent	4	79403572	variant.81681	C	T
absent	4	83601955	variant.81756	C	T
absent	4	83778840	variant.81760	A	G	donor_canonical
absent	4	83966858	variant.81782	A	G	donor_exonic
absent	4	84374728	variant.81812	C	T
absent	4	88116517	variant.81897	G	A
absent	4	88379123	newrs144359485	C	T
absent	4	88995974	variant.81959	C	T
absent	4	89034649	rs3201997	C	A
absent	4	89042912	rs3116439	T	C
absent	4	100131237	newrs144987230	A	C	donor_canonical
absent	4	100266017	variant.82125	A	G	donor_canonical
absent	4	100268901	variant.82127	C	A	donor_canonical
absent	4	100341952	variant.82132	T	C	acceptor_canonical
absent	4	100451039	variant.82145	C	A
absent	4	106647795	variant.82286	G	A
absent	4	108955394	var_4_108955394	G	T	acceptor_canonical
absent	4	111430854	variant.82431	G	A
absent	4	114279173	variant.82528	A	G
absent	4	114294507	var_4_114294507	C	T
absent	4	115767059	variant.82553	G	A
absent	4	123342415	variant.82725	G	T	acceptor_canonical
absent	4	128842674	variant.82790	C	T	donor_region
absent	4	128904093	variant.82793	G	A	acceptor_canonical
absent	4	148800491	newrs150075964	T	G	donor_canonical
absent	4	152622537	variant.83055	G	A
absent	4	153793602	variant.83070	A	G	acceptor_canonical
absent	4	155461741	variant.83158	T	C	donor_region
absent	4	156864398	variant.83262	G	A
absent	4	166469228	rs17046707	C	T	.
absent	4	169193193	newrs137953561	C	T	donor_canonical
absent	4	169630299	variant.83441	G	T	donor_canonical
absent	4	169931207	variant.83448	G	A
absent	4	170384548	variant.83460	T	C	acceptor_canonical
absent	4	177037124	variant.83526	A	G
absent	4	177083330	variant.83539	G	A	donor_region
absent	4	177608369	variant.83560	C	A
absent	4	186329171	newrs150505755	G	T
absent	4	187088179	variant.83725	C	T
absent	4	187179309	var_4_187179309	G	A
absent	4	187201537	variant.83795	G	T	donor_exonic
absent	4	187207577	variant.83807	C	T
absent	5	5262896	variant.84049	G	T	donor_exonic
absent	5	7886817	variant.84104	G	A	donor_canonical
absent	5	13758955	variant.84155	C	T	donor_exonic
absent	5	16474924	variant.84224	G	A
absent	5	16483450	var_5_16483450	C	T	donor_region
absent	5	23522947	variant.84252	C	T
absent	5	32739017	var_5_32739017	C	T
absent	5	33457457	newrs139622659	G	A
absent	5	33947318	variant.84329	T	C
absent	5	34864667	variant.84370	G	A	donor_exonic
absent	5	35033594	variant.84411	C	A
absent	5	35037047	variant.84412	C	A	donor_exonic
absent	5	40852545	variant.84620	C	T
absent	5	40947710	variant.84637	C	T
absent	5	41381928	newrs147819890	C	T	donor_exonic
absent	5	43505849	variant.84755	C	T	donor_canonical
absent	5	44811197	var_5_44811197	C	T
absent	5	52160651	variant.84781	C	A
absent	5	52397927	variant.84803	C	T	donor_exonic
absent	5	55212631	variant.84898	C	T
absent	5	55238498	variant.84902	C	T	donor_exonic
absent	5	60067922	variant.84953	T	C	acceptor_canonical
absent	5	60194149	variant.84960	T	C
absent	5	60241260	variant.84965	G	A	5_intronic
absent	5	64920934	variant.85023	G	A	donor_canonical,donor_canonical
absent	5	65908385	rs16895303	A	G
absent	5	67591316	variant.85066	A	G	donor_exonic
absent	5	71015790	var_5_71015790	G	A	donor_exonic
absent	5	75950040	variant.85307	C	T
absent	5	77523963	variant.85363	T	C	donor_region
absent	5	77784933	variant.85366	C	T
absent	5	80366344	variant.85523	C	T
absent	5	89770033	newrs183138268	G	T
absent	5	94803569	variant.85707	C	T	donor_canonical
absent	5	94848293	variant.85720	C	T
absent	5	95158160	variant.85772	C	T	donor_exonic
absent	5	95734581	variant.85776	A	G	donor_canonical
absent	5	96245283	variant.85840	G	T	acceptor_canonical
absent	5	96430741	variant.85853	T	C	acceptor_canonical
absent	5	110411643	variant.85951	G	A	acceptor_canonical
absent	5	112176023	newrs138367627	T	G
absent	5	115173381	variant.86093	G	A
absent	5	115323636	variant.86100	G	A	donor_exonic
absent	5	129521080	newrs138372493	C	T
absent	5	131567924	rs11955347	G	A	.
absent	5	137520200	newrs146905090	G	A	acceptor_canonical
absent	5	137520544	newrs150082210	C	T
absent	5	140262692	variant.86902	C	A
absent	5	140553332	variant.86963	C	T
absent	5	140773617	variant.87137	G	T
absent	5	140951484	variant.87220	G	A	5_intronic
absent	5	146658878	variant.87371	C	A
absent	5	147020328	variant.87381	G	T
absent	5	150056307	rs7737542	C	A
absent	5	153855472	variant.87696	T	C	acceptor_canonical
absent	5	159832033	variant.87844	C	T	donor_region
absent	5	161116065	variant.87875	G	A
absent	5	162911256	variant.87906	G	A	donor_region
absent	5	170722890	variant.88016	G	A	acceptor_canonical
absent	5	176333007	variant.88163	T	C	donor_region
absent	5	178358360	variant.88335	G	T
absent	5	178392840	variant.88349	C	T
absent	5	178989670	variant.88397	G	T	donor_region
absent	5	179249956	variant.88426	A	G	acceptor_canonical
absent	6	2779882	rs898768	C	T
absent	6	2838783	variant.88601	A	G	donor_exonic
absent	6	3015882	variant.88608	G	A	donor_region
absent	6	7605629	variant.88743	A	G	acceptor_canonical
absent	6	11768610	var_6_11768610	G	A
absent	6	13321139	variant.88866	C	T	donor_canonical,donor_canonical
absent	6	15452403	variant.88899	C	T
absent	6	24528277	newrs118203984	G	A
absent	6	25581667	variant.89070	G	A	donor_exonic
absent	6	26027345	variant.89136	G	A
absent	6	27425057	variant.89313	C	T	donor_region
absent	6	27775471	newrs141737247	C	A
absent	6	28195606	variant.89368	G	T
absent	6	28297346	variant.89414	G	A
absent	6	28333201	newrs138161815	A	C	acceptor_canonical
absent	6	29693768	variant.89529	A	G	branchpoint
absent	6	30587383	variant.89615	C	T	donor_region
absent	6	30638976	variant.89638	G	A
absent	6	31593388	variant.89777	C	T	donor_exonic
absent	6	31617287	variant.89784	T	C	donor_exonic
absent	6	31721342	newrs143453834	A	G	acceptor_canonical,acceptor_canonical
absent	6	32362520	variant.90081	C	T	donor_canonical
absent	6	32602482	rs3104369	T	C	.
absent	6	35943151	var_6_35943151	C	A	donor_canonical
absent	6	36296493	variant.90428	T	C	acceptor_canonical
absent	6	38654668	newrs150725457	G	A	donor_exonic
absent	6	39387724	newrs142325164	C	T	donor_exonic
absent	6	43255626	kgp22742250	T	C
absent	6	43270391	variant.90883	A	C	acceptor_canonical
absent	6	43417272	variant.90930	G	T	donor_exonic
absent	6	44922346	variant.91081	T	C	acceptor_canonical
absent	6	46593246	newrs147276924	C	A	acceptor_canonical
absent	6	49416574	var_6_49416574	G	A
absent	6	49936437	variant.91292	G	A
absent	6	52317558	variant.91411	C	T
absent	6	56399920	variant.91562	C	A	donor_exonic
absent	6	57046944	variant.91628	G	A	donor_region
absent	6	57072429	var_6_57072429	G	A
absent	6	57244799	variant.91638	G	A	donor_region
absent	6	64408262	var_6_64408262	C	T	donor_region
absent	6	70669933	variant.91698	G	A	donor_canonical
absent	6	71004026	variant.91742	C	T
absent	6	74189567	variant.91805	G	A	donor_exonic
absent	6	74512947	variant.91846	C	A
absent	6	83823045	variant.91982	G	A
absent	6	83880089	newrs144104577	G	A
absent	6	90052043	newrs142719646	C	T	donor_exonic
absent	6	90347511	rs34012596	T	C
absent	6	90605634	variant.92184	C	T
absent	6	98749329	rs7754741	T	C	.
absent	6	106975261	variant.92343	G	A
absent	6	109764045	variant.92448	G	A
absent	6	110048468	var_6_110048468	G	T	donor_exonic
absent	6	111665171	variant.92576	G	A
absent	6	111888826	variant.92583	C	A	donor_canonical
absent	6	112460366	variant.92603	G	A
absent	6	112671067	variant.92626	C	T
absent	6	117250139	variant.92726	A	G	donor_region
absent	6	125598248	variant.92898	C	T	donor_exonic
absent	6	126221164	variant.92905	G	A
absent	6	126332563	variant.92920	C	A	donor_exonic
absent	6	127898632	newrs144572400	G	A	donor_canonical
absent	6	132045233	variant.93109	T	G	donor_canonical
absent	6	132270441	variant.93141	G	T
absent	6	134495725	newrs186450029	C	T	acceptor_canonical
absent	6	135518195	variant.93269	C	T
absent	6	139564313	variant.93420	G	A
absent	6	139839423	rs643381	C	A	.
absent	6	144109940	variant.93473	C	T
absent	6	151857531	variant.93673	C	T
absent	6	152728275	variant.93728	C	T
absent	6	158541521	variant.93854	G	A
absent	6	159128303	variant.93881	C	T
absent	6	160412338	rs8191704	G	A
absent	6	160505095	kgp26468922	A	G
absent	6	170892824	variant.94260	G	A
absent	7	6068630	variant.94560	G	A
absent	7	11450834	variant.94679	C	T	donor_exonic
absent	7	12376626	newrs113354784	G	A
absent	7	12907178	rs6979870	T	C	.
absent	7	20698299	variant.94833	G	T	donor_exonic
absent	7	21654730	variant.94869	A	G	acceptor_canonical
absent	7	21920434	variant.94895	C	T
absent	7	21934424	variant.94896	G	A	donor_canonical
absent	7	23145770	variant.94918	C	A	donor_region
absent	7	23212665	var_7_23212665	G	A	donor_canonical
absent	7	24663332	variant.94973	G	T
absent	7	26225350	variant.95039	G	T
absent	7	31016138	variant.95165	C	T
absent	7	31617824	variant.95182	C	T
absent	7	31877578	variant.95203	G	A
absent	7	33139049	variant.95227	C	A	acceptor_canonical
absent	7	34125704	var_7_34125704	G	A	donor_exonic
absent	7	37901628	newrs145985042	A	G	acceptor_canonical
absent	7	38389243	variant.95326	C	A
absent	7	38766508	variant.95337	C	T	donor_canonical
absent	7	38836466	variant.95353	T	G	acceptor_canonical
absent	7	48634409	variant.95730	G	A	donor_exonic
absent	7	56141913	variant.95810	T	C	donor_canonical
absent	7	64167949	variant.95866	C	T
absent	7	73653319	var_7_73653319	C	T	acceptor_canonical
absent	7	77229980	variant.96205	G	T	acceptor_canonical
absent	7	77756735	var_7_77756735	T	G	acceptor_canonical
absent	7	80290526	variant.96249	A	G	donor_exonic
absent	7	87020977	variant.96377	C	A
absent	7	92080079	variant.96560	G	A	donor_region
absent	7	95813609	variant.96742	C	A
absent	7	99245909	rs17161788	T	C
absent	7	100344326	variant.97140	G	A	donor_canonical
absent	7	100374061	variant.97169	G	A	acceptor_canonical
absent	7	101882869	variant.97354	G	A	donor_region
absent	7	107314794	variant.97549	G	T	donor_canonical
absent	7	108113027	variant.97690	G	A
absent	7	116340297	variant.97771	C	T
absent	7	117149093	newrs147822203	G	A
absent	7	117267714	newrs75647395	A	G
absent	7	122186974	rs740812	G	A
absent	7	122342178	variant.98045	G	T
absent	7	122754497	kgp13495789	T	C
absent	7	123508349	variant.98111	C	T
absent	7	123514905	variant.98121	G	A	donor_canonical
absent	7	127254535	var_7_127254535	C	T	donor_canonical
absent	7	133984904	newrs138389212	A	G	donor_exonic
absent	7	134256434	variant.98394	G	T	donor_canonical
absent	7	135263559	variant.98431	G	A
absent	7	137151665	variant.98447	G	A	branchpoint
absent	7	137791468	variant.98465	G	A	donor_region
absent	7	140037084	newrs150070842	C	A	donor_exonic
absent	7	140481405	var_7_140481405	A	G
absent	7	141747673	variant.98664	G	A	donor_exonic
absent	7	142176513	variant.98699	G	A	.
absent	7	142176740	variant.98701	A	G	.
absent	7	150554210	variant.99119	G	T
absent	7	151072932	variant.99235	A	C	acceptor_canonical
absent	7	156981642	variant.99327	G	A
absent	7	158528193	variant.99347	C	A	donor_canonical
absent	7	158662599	variant.99354	G	A	donor_exonic
absent	8	2054094	variant.99467	C	T
absent	8	3921924	rs6558843	G	A
absent	8	15402936	rs1346593	A	G
absent	8	17933050	newrs145873635	G	A	donor_exonic
absent	8	19813489	variant.99893	T	C
absent	8	24249898	variant.100145	G	T	donor_region
absent	8	24350742	variant.100170	G	A	donor_exonic
absent	8	28625887	variant.100312	G	A	branchpoint
absent	8	29924293	newrs150321308	C	T	donor_exonic
absent	8	30546778	rs2020916	G	T
absent	8	30916782	var_8_30916782	G	A	donor_canonical
absent	8	37595548	variant.100480	G	A	donor_canonical
absent	8	38928927	variant.100647	G	T	donor_region
absent	8	39604104	variant.100689	C	T
absent	8	41364572	variant.100735	G	A	acceptor_canonical,acceptor_region
absent	8	42232395	variant.100777	A	C
absent	8	42233350	variant.100780	T	C	acceptor_canonical
absent	8	52384856	variant.100903	G	A
absent	8	55537931	variant.100951	G	T
absent	8	55541188	variant.100963	C	A
absent	8	59555543	variant.101033	C	T	donor_exonic
absent	8	62559390	variant.101058	G	A
absent	8	62559438	newrs148798777	C	T	acceptor_canonical
absent	8	66639105	variant.101099	C	A	donor_region
absent	8	68423835	var_8_68423835	G	A
absent	8	70970870	variant.101249	C	A	donor_region
absent	8	79671067	rs2717548	C	T
absent	8	82670723	var_8_82670723	C	T
absent	8	82751964	variant.101416	A	C
absent	8	85383821	rs7013087	G	A
absent	8	88885415	variant.101559	C	T
absent	8	95403998	variant.101684	G	A
absent	8	99441471	variant.101838	C	T
absent	8	100286501	newrs140936527	C	A
absent	8	101252771	newrs145813516	T	G
absent	8	101620791	variant.101936	C	T	acceptor_exonic
absent	8	102564942	newrs144815196	G	T	acceptor_canonical
absent	8	105441818	variant.102049	C	T
absent	8	110489453	var_8_110489453	G	A	acceptor_canonical
absent	8	120631479	variant.102234	C	T	donor_region
absent	8	121455424	variant.102272	C	T	donor_canonical
absent	8	124360426	newrs139092616	C	A
absent	8	125527982	variant.102423	C	T	donor_region
absent	8	133726241	newrs113178295	C	A	donor_exonic
absent	8	134025964	variant.102606	C	T
absent	8	142173522	variant.102704	T	G
absent	9	5361834	variant.103447	G	A
absent	9	5774228	var_9_5774228	C	A
absent	9	6013718	variant.103491	G	T
absent	9	6253574	variant.103496	T	G
absent	9	15779153	variant.103655	G	T	donor_region
absent	9	17395068	var_9_17395068	G	A	donor_canonical
absent	9	20946734	variant.103763	C	A
absent	9	32431843	variant.103886	T	C	donor_canonical
absent	9	33932627	variant.103970	C	T	acceptor_canonical
absent	9	34501135	var_9_34501135	G	A	acceptor_canonical
absent	9	35074486	variant.104123	G	A
absent	9	36222836	variant.104293	G	A
absent	9	37770737	variant.104374	G	T	donor_canonical
absent	9	71549966	variant.104440	A	C	donor_region
absent	9	74332859	variant.104508	C	A	donor_region
absent	9	77376998	variant.104557	A	G
absent	9	85964593	variant.104703	C	A	donor_canonical
absent	9	88233994	variant.104759	G	A
absent	9	90342645	variant.104788	G	T	5_intronic,donor_canonical
absent	9	96215022	variant.105011	C	T	donor_exonic
absent	9	98236294	var_9_98236294	C	T
absent	9	99272073	variant.105151	T	C	acceptor_canonical
absent	9	100136849	variant.105222	T	G
absent	9	100672500	newrs141027885	G	A
absent	9	100991353	newrs145143626	G	A
absent	9	104312984	variant.105411	C	T
absent	9	111693348	variant.105555	G	A	branchpoint
absent	9	111706027	var_9_111706027	G	A
absent	9	111741560	variant.105568	C	T	donor_canonical
absent	9	111741725	variant.105570	G	A
absent	9	112015790	variant.105584	G	A
absent	9	112170596	variant.105589	C	T	donor_region
absent	9	113007053	variant.105603	C	T	donor_region
absent	9	114174344	var_9_114174344	C	A
absent	9	114508562	variant.105687	G	T
absent	9	123171463	variant.105928	C	A
absent	9	123888215	variant.105987	G	A	donor_canonical
absent	9	123908493	variant.105998	C	T
absent	9	123924465	newrs141386604	C	A
absent	9	123927366	variant.106011	C	T
absent	9	125562450	variant.106103	G	T
absent	9	127228644	variant.106157	C	T	.
absent	9	130479231	variant.106290	C	T
absent	9	130489757	variant.106306	C	T	5_intronic
absent	9	131271296	var_9_131271296	C	T
absent	9	131271376	variant.106433	G	A	donor_exonic
absent	9	131367761	variant.106444	G	A	donor_region
absent	9	134385763	newrs191404622	C	T
absent	9	137712074	variant.106967	G	A	branchpoint,donor_region
absent	9	138393688	variant.107003	A	G	acceptor_canonical
absent	9	139793164	variant.107251	G	A	acceptor_canonical
absent	9	140100762	variant.107382	G	A	donor_canonical
absent	9	140204093	variant.107439	C	T
absent	9	140638544	variant.107537	T	C	donor_canonical
absent	10	4884032	newrs138083633	G	A
absent	10	5494839	variant.11464	C	T
absent	10	5782465	variant.11472	G	A	donor_region
absent	10	7747145	newrs139142754	G	A	donor_exonic
absent	10	15113792	variant.11698	A	G	acceptor_canonical
absent	10	15177421	newrs184982372	C	A	acceptor_region
absent	10	20432253	variant.11849	C	T
absent	10	22094904	variant.11913	C	T	donor_region
absent	10	24896674	variant.11976	C	T	donor_exonic
absent	10	27047991	newrs141177976	T	C	donor_exonic
absent	10	28276315	variant.12130	C	A	donor_exonic
absent	10	31138374	variant.12173	T	C	acceptor_canonical
absent	10	37421210	variant.12282	G	T
absent	10	45891302	variant.12421	G	A	acceptor_canonical
absent	10	49633267	variant.12511	G	A
absent	10	54346781	rs1919765	T	G	.
absent	10	55663132	variant.12674	T	C	acceptor_canonical
absent	10	63173212	variant.12728	C	T	donor_region
absent	10	70182488	variant.12827	G	A
absent	10	70646203	var_10_70646203	G	A
absent	10	70670826	newrs142295291	C	T	acceptor_exonic
absent	10	72292376	variant.12961	G	T	acceptor_canonical
absent	10	75185691	variant.13183	G	T
absent	10	75391810	variant.13202	G	A
absent	10	75567456	variant.13239	G	A
absent	10	81112148	variant.13333	G	A	donor_exonic
absent	10	95116574	variant.13731	C	T
absent	10	95168539	variant.13748	T	C	donor_region
absent	10	95262876	newrs146596670	C	T
absent	10	95458101	var_10_95458101	C	A
absent	10	96522512	SNP69	T	C
absent	10	100010912	variant.14056	C	A
absent	10	101489308	variant.14127	A	C	donor_canonical
absent	10	101637063	variant.14169	G	A
absent	10	103310653	variant.14305	C	T	donor_region
absent	10	104129746	var_10_104129746	C	T	donor_region
absent	10	105819877	newrs140979785	T	C	donor_exonic
absent	10	106937931	variant.14569	C	T	donor_exonic
absent	10	112650433	variant.14594	T	C	donor_region
absent	10	113923501	variant.14603	G	A
absent	10	114053494	variant.14611	A	G	acceptor_canonical
absent	10	114192134	newrs140777505	C	T	donor_exonic
absent	10	115486070	variant.14686	C	T
absent	10	115531774	variant.14690	C	T
absent	10	115535627	newrs144253189	T	G	donor_canonical
absent	10	119043555	variant.14844	G	A
absent	10	122637976	variant.14911	G	T	donor_region
absent	10	123670595	var_10_123670595	G	A
absent	10	126091596	var_10_126091596	G	A
absent	10	135032385	variant.15372	T	G
absent	11	3682648	variant.15993	G	A	donor_region
absent	11	4594704	variant.16077	T	C	acceptor_canonical
absent	11	4674660	var_11_4674660	C	T
absent	11	4944672	variant.16138	G	A
absent	11	5686527	variant.16289	G	A
absent	11	5906450	variant.16336	C	T
absent	11	6913227	newrs148113613	G	A
absent	11	6964368	variant.16534	C	T
absent	11	7670443	var_11_7670443	C	T
absent	11	14479328	variant.16855	A	G
absent	11	17483184	rs1048093	G	A
absent	11	20483524	variant.17179	A	G	acceptor_canonical
absent	11	27720928	variant.17304	C	T	donor_canonical
absent	11	30253609	variant.17314	G	A	donor_canonical
absent	11	31436460	variant.17348	G	T
absent	11	33052922	variant.17410	A	G	acceptor_canonical
absent	11	33790342	variant.17434	C	T	5_intronic
absent	11	34527201	variant.17481	G	T
absent	11	43340247	var_11_43340247	C	T
absent	11	46766005	variant.17718	G	A
absent	11	60184395	variant.18442	C	T
absent	11	61120476	newrs145298522	C	A
absent	11	63174141	rs13377461	C	T
absent	11	63176356	variant.18872	G	A	donor_region
absent	11	65294593	variant.19240	G	A	donor_region
absent	11	66192741	variant.19464	G	A	donor_exonic
absent	11	66358023	variant.19522	G	A
absent	11	68668053	newrs137864766	G	A
absent	11	68846389	variant.19854	C	A
absent	11	73796753	variant.20135	G	A
absent	11	75001084	var_11_75001084	C	T	acceptor_canonical
absent	11	78270585	variant.20394	T	G	donor_exonic
absent	11	88911728	variant.20567	G	T
absent	11	93402856	variant.20649	C	T
absent	11	95972510	rs527077	C	T
absent	11	100064395	variant.20788	C	T	donor_exonic
absent	11	101374750	variant.20801	C	T	donor_region
absent	11	101374935	variant.20802	G	T
absent	11	102567403	variant.20874	A	C	donor_canonical
absent	11	107219781	variant.21049	T	C	acceptor_canonical
absent	11	108031969	variant.21098	C	A
absent	11	111608285	variant.21254	G	A
absent	11	113107038	var_11_113107038	G	A	donor_canonical
absent	11	113670018	variant.21402	G	A
absent	11	113803807	variant.21416	C	T
absent	11	118277698	var_11_118277698	C	A
absent	11	121986421	variant.21903	G	T
absent	11	122726507	var_11_122726507	C	T
absent	11	123810770	variant.21951	G	A
absent	11	128774326	variant.22248	C	T	donor_exonic
absent	11	134179555	variant.22381	G	T
absent	12	977938	newrs111033590	C	T
absent	12	1219391	variant.22468	C	T
absent	12	5853325	variant.22655	C	T	donor_exonic
absent	12	6788106	variant.22812	G	A	donor_region
absent	12	6924159	variant.22831	G	T	donor_canonical
absent	12	7842655	variant.22965	A	G
absent	12	8628841	variant.23019	G	A	donor_region
absent	12	10228218	variant.23178	C	T
absent	12	10762435	variant.23225	G	A
absent	12	13221386	variant.23378	G	A	donor_region
absent	12	16189316	variant.23467	G	A	donor_canonical
absent	12	18641568	variant.23509	G	A	donor_region
absent	12	21028167	variant.23573	A	C	acceptor_canonical
absent	12	21392047	SNP130	A	G
absent	12	21757401	variant.23673	C	T	donor_region
absent	12	21918737	variant.23683	G	A
absent	12	21981911	rs12298510	C	T
absent	12	22625676	variant.23704	A	G	donor_canonical
absent	12	25314062	variant.23767	G	A
absent	12	27842020	variant.23863	C	T
absent	12	32459058	variant.24011	T	C	donor_canonical
absent	12	39064530	newrs151019454	C	T	donor_canonical
absent	12	39745742	variant.24088	G	A
absent	12	40645265	variant.24117	A	G	acceptor_canonical
absent	12	44125506	newrs146426588	A	C	donor_canonical
absent	12	44331841	rs11182339	C	A
absent	12	46320058	var_12_46320058	C	T
absent	12	48361914	variant.24354	A	G	acceptor_canonical
absent	12	48737085	variant.24394	G	A
absent	12	48880514	variant.24400	G	A	donor_region
absent	12	50594555	variant.24627	C	A	donor_region
absent	12	50749984	variant.24641	G	A
absent	12	52825789	variant.24788	C	T	donor_canonical
absent	12	56120046	var_12_56120046	C	T	acceptor_canonical
absent	12	56814624	variant.25391	G	A
absent	12	58347392	var_12_58347392	C	T
absent	12	62528269	rs1245441	C	T
absent	12	62979220	newrs138139961	C	T
absent	12	66622062	variant.25861	C	T
absent	12	67688936	variant.25894	G	A	donor_exonic
absent	12	69964109	variant.25954	A	C	acceptor_canonical
absent	12	70072529	variant.25973	G	T
absent	12	72680736	newrs139112492	T	G	donor_canonical
absent	12	75741502	variant.26076	C	T	donor_exonic
absent	12	76448794	variant.26104	T	C	donor_region
absent	12	88381702	variant.26288	G	A
absent	12	89814944	newrs148916260	G	A
absent	12	94676182	variant.26432	G	A	donor_region
absent	12	95676140	variant.26455	G	A	donor_region
absent	12	95926842	variant.26466	C	T
absent	12	96374593	variant.26507	C	T
absent	12	97136271	variant.26536	C	T
absent	12	101491723	var_12_101491723	C	T	donor_exonic
absent	12	101767253	variant.26682	T	G	donor_region
absent	12	102147187	newrs137852897	G	A
absent	12	104044361	variant.26850	G	A	donor_region
absent	12	106804655	newrs148879912	C	T
absent	12	110345388	variant.27229	C	T
absent	12	112223150	variant.27407	G	A	donor_exonic
absent	12	112684700	variant.27439	A	G	donor_region
absent	12	112888172	newrs121918459	A	G
absent	12	114395754	variant.27590	C	A
absent	12	116452909	variant.27611	C	T	donor_region
absent	12	120638522	variant.27730	C	T	5_intronic,5_intronic
absent	12	123089963	variant.28029	G	A	donor_canonical
absent	12	123262155	variant.28040	C	T
absent	12	124422270	variant.28238	G	A
absent	12	124496961	variant.28239	C	A
absent	12	125587344	variant.28277	G	A	donor_region
absent	12	125872695	rs12304346	C	T
absent	12	131357510	var_12_131357510	G	A	5_intronic,5_intronic,branchpoint
absent	13	20797126	newrs139711065	C	T
absent	13	21742287	variant.28626	G	A
absent	13	23929937	variant.28676	G	A
absent	13	24413808	variant.28688	G	A
absent	13	25075770	variant.28724	C	T	donor_canonical
absent	13	25458101	variant.28749	C	A	donor_exonic
absent	13	25466852	variant.28756	G	A
absent	13	32785818	rs9562556	T	C
absent	13	32839758	variant.28947	T	C	donor_region
absent	13	33686022	variant.29072	G	A
absent	13	37569125	newrs148564105	C	A	donor_canonical
absent	13	41507608	variant.29226	G	A
absent	13	43500486	variant.29324	G	A
absent	13	49076859	variant.29477	C	T	donor_canonical
absent	13	49086241	variant.29479	G	A
absent	13	50141285	variant.29522	C	T	donor_region
absent	13	52515321	variant.29614	C	T
absent	13	52539031	variant.29659	G	A
absent	13	52657395	variant.29693	C	T	donor_canonical
absent	13	73345991	variant.29819	C	A
absent	13	73345992	variant.29819	C	T
absent	13	73345992	variant.29820	C	T
absent	13	75876520	newrs184780281	G	A
absent	13	77570221	variant.29897	G	A
absent	13	78173524	variant.29925	G	A	donor_canonical
absent	13	86369962	variant.29961	G	A
absent	13	94855122	rs2031565	C	T
absent	13	96220815	rs1000601	T	C
absent	13	96293878	variant.30025	G	A
absent	13	101167714	newrs145428347	G	T
absent	13	101264647	variant.30151	C	T	donor_region
absent	13	103718247	variant.30239	C	T
absent	13	108518028	var_13_108518028	A	G	donor_canonical
absent	13	109379931	variant.30260	A	G	donor_exonic
absent	13	110713452	rs4773116	T	C	.
absent	13	111118348	variant.30284	A	C	acceptor_canonical
absent	13	113219481	variant.30343	G	A
absent	14	20857771	variant.30630	G	T	donor_exonic
absent	14	21162102	variant.30688	G	A
absent	14	21462128	variant.30705	G	A	acceptor_exonic
absent	14	21786010	variant.30763	G	A	donor_canonical
absent	14	22520811	variant.30871	G	A	.
absent	14	22580422	variant.30883	G	A	.
absent	14	24655909	variant.31275	C	A	donor_region
absent	14	31354826	var_14_31354826	G	A	donor_exonic
absent	14	36304071	variant.31645	T	G
absent	14	38281639	variant.31686	G	A	donor_canonical
absent	14	38295425	var_14_38295425	G	A
absent	14	38724186	variant.31697	G	A
absent	14	45369725	variant.31757	G	A
absent	14	45432480	newrs144734587	C	T
absent	14	45687483	variant.31802	A	G	donor_canonical
absent	14	50458974	variant.31862	C	T	donor_exonic
absent	14	51224399	newrs139913600	C	A
absent	14	51376773	newrs113993984	C	T
absent	14	53100612	var_14_53100612	C	T
absent	14	55310519	variant.32054	A	C
absent	14	55642101	variant.32096	G	A
absent	14	55647994	variant.32100	G	A
absent	14	55895679	variant.32109	G	A
absent	14	61924092	rs2296276	G	T	5_intronic
absent	14	63779831	variant.32333	C	T	acceptor_canonical
absent	14	66083907	variant.32481	C	A
absent	14	66188609	variant.32483	C	T
absent	14	67819635	variant.32506	T	G	donor_region
absent	14	69800281	variant.32592	G	A
absent	14	74522351	variant.32858	C	T
absent	14	88434724	variant.33234	C	T
absent	14	88450733	variant.33237	C	T	donor_region
absent	14	88454487	variant.33243	C	A	donor_canonical
absent	14	89205359	variant.33296	C	A	acceptor_canonical
absent	14	90499590	variant.33330	G	A	5_intronic
absent	14	94752444	variant.33556	C	T	donor_canonical
absent	14	95677095	variant.33669	G	A
absent	14	104492114	variant.33941	G	A	donor_canonical
absent	14	104516018	variant.33945	G	A	donor_canonical
absent	14	107170237	var_14_107170237	T	C	.
absent	15	25971098	newrs148331114	C	T	donor_exonic
absent	15	33091009	variant.34433	C	A
absent	15	38228665	variant.34532	G	A	donor_canonical
absent	15	39893129	var_15_39893129	T	C	acceptor_canonical
absent	15	40583020	variant.34621	C	A
absent	15	40679408	variant.34660	G	A	donor_canonical
absent	15	40700022	rs10518693	C	T	5_intronic
absent	15	41768726	variant.34788	G	A	donor_region
absent	15	42466020	variant.34997	G	A
absent	15	42470733	variant.34999	G	A
absent	15	42614041	newrs142331307	T	G
absent	15	42691681	var_15_42691681	A	G	branchpoint
absent	15	43318838	variant.35148	C	T
absent	15	43577059	variant.35201	A	C
absent	15	49135753	variant.35603	G	A
absent	15	50519380	variant.35682	G	T	donor_region
absent	15	52536602	variant.35795	G	A
absent	15	55664168	variant.35870	G	A
absent	15	62945459	variant.36100	C	T
absent	15	65459125	variant.36243	T	C	acceptor_canonical
absent	15	65792944	variant.36287	C	T	donor_exonic
absent	15	66844123	variant.36379	G	T
absent	15	72643556	newrs121907973	T	G
absent	15	76576164	variant.36911	G	A	acceptor_exonic
absent	15	77064159	variant.36925	A	C
absent	15	80460394	variant.37050	G	A	acceptor_exonic
absent	15	90127519	variant.37442	G	A	acceptor_exonic,acceptor_canonical
absent	15	90801397	newrs138408272	C	T
absent	15	90809635	variant.37550	G	A	donor_region
absent	15	90904357	var_15_90904357	C	T
absent	15	94945206	variant.37719	C	A
absent	15	95013676	variant.37726	G	A	donor_region
absent	16	1453313	var_16_1453313	G	A
absent	16	2810505	variant.38794	G	T	donor_region
absent	16	2871047	variant.38821	C	T
absent	16	3293149	newrs104895154	G	T
absent	16	3599207	variant.39011	G	A
absent	16	15878576	variant.39483	C	T	acceptor_canonical
absent	16	16139709	rs8187852	G	A
absent	16	19477402	variant.39607	A	G	acceptor_canonical
absent	16	19838443	variant.39658	C	T
absent	16	20781576	variant.39730	G	T	donor_canonical
absent	16	21069519	variant.39817	T	C	acceptor_canonical
absent	16	21261347	variant.39847	C	T
absent	16	21658632	variant.39856	G	T
absent	16	22152902	variant.39899	G	A	acceptor_canonical
absent	16	23498065	variant.39984	G	A
absent	16	23669947	newrs145494518	G	T	donor_canonical
absent	16	24902337	variant.40069	G	A
absent	16	25139812	variant.40085	G	A
absent	16	27692714	variant.40139	C	T	acceptor_region
absent	16	30017986	variant.40324	G	A
absent	16	46755106	variant.40714	C	A	acceptor_canonical
absent	16	50120241	newrs151327885	C	T
absent	16	53297011	variant.40883	T	C	donor_canonical
absent	16	53321931	variant.40885	G	T	donor_region
absent	16	54145693	newrs141983035	C	T
absent	16	56443335	newrs113955041	C	T	donor_canonical
absent	16	56503975	variant.41005	C	T
absent	16	66974399	rs8192924	G	A
absent	16	66998631	variant.41449	G	T	donor_canonical
absent	16	68961555	variant.41832	C	T
absent	16	69170704	variant.41842	C	T
absent	16	71483117	variant.41988	G	A
absent	16	71606084	variant.42012	C	T	donor_region
absent	16	71674594	variant.42024	G	A
absent	16	74664856	variant.42118	C	T	acceptor_canonical
absent	16	74919551	variant.42140	C	T	donor_exonic
absent	16	75563874	variant.42189	G	A
absent	16	75661862	newrs184022101	G	A
absent	16	76523690	variant.42222	G	T
absent	16	78062087	newrs149263151	G	A	donor_exonic
absent	16	78466459	variant.42265	C	T
absent	16	81078499	variant.42284	G	A
absent	16	81198249	variant.42333	C	T	donor_exonic
absent	16	81198269	variant.42334	G	A
absent	16	81888194	variant.42396	T	C	donor_canonical
absent	16	82197682	variant.42422	C	A	donor_region
absent	16	84163155	newrs144795132	G	A	donor_exonic
absent	16	84164933	variant.42477	C	T	acceptor_canonical
absent	16	86580165	variant.42655	C	A	donor_exonic
absent	16	87866290	rs2287117	A	G
absent	16	89882320	variant.43010	G	A
absent	17	2233856	variant.43269	G	A
absent	17	2324020	variant.43290	G	A	donor_region
absent	17	3786776	variant.43444	T	C	acceptor_canonical
absent	17	5087249	variant.43749	A	C
absent	17	6528122	variant.43854	C	A
absent	17	7358776	variant.44081	G	A	donor_canonical
absent	17	7534028	variant.44122	G	A
absent	17	7577120	newrs28934576	C	T
absent	17	7577138	variant.44132	C	T
absent	17	7749288	variant.44197	G	A	donor_exonic
absent	17	9745934	var_17_9745934	G	A	donor_canonical
absent	17	10250096	variant.44479	G	T
absent	17	10536946	variant.44631	C	A
absent	17	11584211	variant.44663	G	A	donor_region
absent	17	11604543	variant.44668	G	A
absent	17	15222389	variant.44758	C	A	donor_region
absent	17	17783024	newrs143816562	G	A
absent	17	18251726	var_17_18251726	C	A
absent	17	21075330	variant.45177	G	A	acceptor_canonical
absent	17	26911669	newrs149791493	C	T	donor_canonical
absent	17	26944245	var_17_26944245	C	T	donor_region
absent	17	26966331	newrs146835965	A	C	donor_canonical
absent	17	33446133	variant.45632	G	T
absent	17	33679845	var_17_33679845	G	A
absent	17	33738948	variant.45700	T	G	acceptor_canonical
absent	17	38130582	variant.46031	C	T
absent	17	38209818	var_17_38209818	G	A
absent	17	39118654	var_17_39118654	C	A	donor_exonic
absent	17	39534399	variant.46230	C	T	acceptor_canonical
absent	17	39616473	variant.46249	G	T
absent	17	39635226	variant.46256	G	A
absent	17	40093013	variant.46399	A	G	acceptor_canonical
absent	17	40142277	variant.46410	C	A	donor_region
absent	17	40272243	variant.46435	C	T	donor_exonic
absent	17	40858025	newrs138823137	C	T	donor_exonic
absent	17	41569660	variant.46725	G	A	donor_exonic
absent	17	43333410	variant.46941	G	A
absent	17	46423366	variant.47109	C	A	acceptor_exonic
absent	17	46930376	var_17_46930376	C	T	donor_canonical
absent	17	48452545	variant.47241	G	A	acceptor_canonical
absent	17	48541617	newrs146450795	C	T
absent	17	56620572	variant.47598	G	A
absent	17	58124705	variant.47697	G	A
absent	17	58445236	kgp6338816	C	T
absent	17	58740749	variant.47733	C	T
absent	17	59858200	variant.47772	C	T	donor_canonical
absent	17	61901740	variant.47904	G	A
absent	17	64224138	variant.48035	G	A	donor_exonic
absent	17	65941566	var_17_65941566	C	A
absent	17	67148182	variant.48210	A	G	donor_canonical
absent	17	67285317	variant.48267	C	T	donor_canonical
absent	17	68128695	variant.48283	T	G
absent	17	68129317	var_17_68129317	C	A
absent	17	71164081	rs2236754	A	G
absent	17	73049198	newrs150354933	C	T	donor_exonic
absent	17	73837037	var_17_73837037	C	A	donor_canonical
absent	17	73906872	variant.48664	C	A
absent	17	80573903	variant.49514	T	C	acceptor_canonical
absent	17	81006418	variant.49557	C	T
absent	18	669087	rs596909	G	T
absent	18	2891275	variant.49636	C	T
absent	18	11885731	variant.49800	C	A	5_intronic
absent	18	18625248	variant.49913	T	C	donor_region
absent	18	21453147	variant.50071	C	T
absent	18	22056710	variant.50118	G	A	acceptor_canonical
absent	18	24497224	rs417808	T	G
absent	18	28737525	variant.50192	C	A
absent	18	28926166	variant.50197	G	A	donor_region
absent	18	28989554	var_18_28989554	G	A	donor_exonic
absent	18	32843904	variant.50339	C	T	donor_region
absent	18	39600602	newrs150047598	C	T	acceptor_exonic
absent	18	43685339	variant.50486	G	A	donor_region
absent	18	56897654	var_18_56897654	C	T	acceptor_region
absent	18	72234558	variant.51013	C	T
absent	18	77104307	newrs147932692	C	T
absent	19	1105448	rs11555179	C	T
absent	19	1364579	variant.51375	G	T	donor_canonical
absent	19	3733796	newrs141380658	C	T
absent	19	3738552	variant.51760	G	A	acceptor_canonical
absent	19	6887651	variant.52161	G	T	donor_canonical
absent	19	7601334	variant.52243	G	A	acceptor_canonical
absent	19	7809081	variant.52290	T	C
absent	19	8530362	variant.52413	A	G	acceptor_canonical
absent	19	9019273	variant.52476	A	G	donor_canonical
absent	19	9063387	variant.52497	G	T
absent	19	9297115	newrs80092280	C	T
absent	19	9922373	variant.52667	C	T
absent	19	10090094	variant.52681	C	T	acceptor_canonical
absent	19	10103502	newrs149888433	C	T	donor_canonical
absent	19	10127892	variant.52699	G	A	donor_canonical
absent	19	10205433	variant.52713	C	A	donor_canonical
absent	19	11230777	variant.52966	T	C
absent	19	12430577	variant.53242	G	A
absent	19	12461633	newrs145664749	C	A
absent	19	14519849	variant.53538	T	C	donor_exonic
absent	19	14710947	variant.53569	C	T
absent	19	14938507	variant.53613	G	A
absent	19	17170366	variant.53910	C	T	donor_canonical
absent	19	19906362	variant.54337	G	A
absent	19	20229984	variant.54365	G	T
absent	19	29574837	rs1469706	C	T	.
absent	19	33953901	variant.54742	C	A	donor_exonic
absent	19	33954967	variant.54743	G	A	acceptor_exonic
absent	19	36884194	variant.55117	G	A
absent	19	37677910	newrs141255907	G	A
absent	19	38027960	variant.55257	C	T
absent	19	40419597	variant.55697	G	A	donor_exonic
absent	19	40512002	variant.55714	G	T	acceptor_canonical
absent	19	41235105	variant.55849	A	G	acceptor_canonical
absent	19	44242371	variant.56244	T	C	acceptor_canonical
absent	19	44418873	variant.56282	G	A
absent	19	44680727	var_19_44680727	C	T
absent	19	44778813	variant.56424	C	T
absent	19	48511931	variant.56875	C	T
absent	19	48830885	variant.56925	G	A	donor_region
absent	19	49244287	variant.57011	T	C	acceptor_canonical
absent	19	52227176	variant.57680	A	C	donor_canonical
absent	19	52327474	variant.57686	T	G
absent	19	54501572	variant.58068	G	T	donor_region
absent	19	55442022	variant.58238	G	T
absent	19	57089211	var_19_57089211	C	T
absent	19	57867493	newrs145787618	C	T
absent	19	57932175	variant.58691	G	T
absent	19	58213749	variant.58803	C	A
absent	19	58578579	variant.58916	G	T
absent	20	2560595	newrs6050309	G	T	acceptor_canonical
absent	20	10030865	variant.67180	G	A	donor_region
absent	20	11898960	variant.67220	A	G	branchpoint
absent	20	15314013	rs7272766	T	G
absent	20	16336974	variant.67272	C	T	donor_canonical
absent	20	16407749	newrs151265027	C	T	donor_exonic
absent	20	20066142	variant.67418	G	T
absent	20	23546726	newrs140293366	T	G	acceptor_canonical
absent	20	24523749	variant.67530	G	T
absent	20	25436304	var_20_25436304	C	T	donor_region
absent	20	31315895	variant.67712	C	T	donor_canonical
absent	20	32346613	variant.67846	G	A	donor_canonical
absent	20	33330939	newrs151253091	G	A
absent	20	35569474	variant.68093	G	A
absent	20	43752748	newrs145683027	C	A	donor_exonic
absent	20	48129773	exm1549008	C	A
absent	20	48130848	rs13306027	C	A
absent	20	49195059	variant.68734	C	T
absent	20	57828182	variant.68957	C	T
absent	20	58564219	variant.68998	G	A	donor_canonical
absent	20	61467685	var_20_61467685	G	A	donor_exonic
absent	21	15746198	variant.69334	G	A
absent	21	15750667	variant.69336	C	A
absent	21	17214716	variant.69344	G	A	acceptor_canonical
absent	21	28304454	variant.69404	G	A
absent	21	32508250	variant.69506	C	T	donor_canonical
absent	21	34953808	var_21_34953808	T	C	acceptor_canonical
absent	21	35186376	variant.69637	G	A	donor_exonic
absent	21	37510230	variant.69698	G	A	donor_exonic
absent	21	37661416	variant.69724	C	T
absent	21	37716990	variant.69727	T	G
absent	21	38128865	newrs140951243	A	G
absent	21	38558075	variant.69795	G	A	donor_exonic
absent	21	44323380	newrs148055450	C	A
absent	21	46935151	rs9680103	C	A
absent	21	47746303	variant.70451	C	T
absent	22	19048469	variant.70615	C	A
absent	22	24455831	variant.71108	G	A	donor_region
absent	22	25153875	var_22_25153875	C	T	donor_exonic
absent	22	26159351	variant.71231	C	T
absent	22	26902741	variant.71282	C	T	donor_exonic
absent	22	29153077	newrs140938815	G	T
absent	22	30857541	newrs141800131	C	T	donor_canonical
absent	22	31953005	variant.71581	C	T
absent	22	36116676	variant.71716	G	A
absent	22	37704671	rs6000659	C	A
absent	22	38343472	variant.71938	T	C	acceptor_canonical
absent	22	39134173	variant.72022	C	T	donor_region
absent	22	39411758	variant.72044	T	G	donor_canonical
absent	22	39417542	variant.72046	G	A	donor_canonical
absent	22	40231925	variant.72096	G	A
absent	22	40749122	var_22_40749122	G	T	donor_canonical
absent	22	44062979	variant.72387	C	T	donor_region
absent	22	44221560	kgp1948618	A	C
absent	22	44322910	variant.72412	C	T
absent	22	46611188	rs5767686	C	T
absent	22	51007765	variant.72843	C	T	donor_exonic
absent	X	13061246	var_X_13061246	C	A	donor_canonical
absent	X	18936794	variant.107781	C	T	donor_region
absent	X	36103474	variant.107908	C	T
absent	X	38170028	newrs138313492	T	C	acceptor_region,acceptor_canonical
absent	X	49070619	newrs141171526	C	T	donor_exonic
absent	X	53602603	variant.108172	A	G	donor_exonic
absent	X	53611144	variant.108174	A	G	donor_canonical
absent	X	62917005	newrs150129110	G	A	donor_exonic
absent	X	73045949	variant.108402	C	T
absent	X	90691722	variant.108493	C	A
absent	X	100243274	variant.108530	T	C	donor_canonical
absent	X	100653769	variant.108554	T	C	donor_region
absent	X	103267257	variant.108611	G	T	donor_region
absent	X	105876254	variant.108642	G	A	donor_canonical
absent	X	105905502	variant.108643	C	T
absent	X	134686076	variant.108905	T	G	donor_region
absent	X	147009883	var_X_147009883	T	G
absent	X	153197768	variant.109146	C	T	donor_canonical
≤0.001	1	1246069	variant.154	G	A	donor_canonical
≤0.001	1	3673329	newrs150537276	G	T
≤0.001	1	3784549	variant.448	C	T
≤0.001	1	6029157	variant.488	G	A
≤0.001	1	10238878	newrs150907063	C	T	donor_canonical
≤0.001	1	15701094	variant.986	C	T
≤0.001	1	15844605	newrs138664729	C	T	donor_exonic
≤0.001	1	19557893	variant.1330	A	C
≤0.001	1	22838632	variant.1598	G	A	donor_region
≤0.001	1	23219372	variant.1611	G	A	acceptor_region
≤0.001	1	23845623	newrs145585855	G	A	acceptor_canonical
≤0.001	1	24416550	newrs187599846	C	T	donor_region
≤0.001	1	24706142	newrs149733917	C	T	donor_canonical
≤0.001	1	26161834	variant.1801	G	A
≤0.001	1	26161999	variant.1806	G	A
≤0.001	1	29644433	variant.2110	C	T	donor_exonic
≤0.001	1	32686800	newrs146923152	T	C	acceptor_canonical
≤0.001	1	36202126	variant.2396	G	A
≤0.001	1	36884587	variant.2454	C	T	donor_region
≤0.001	1	38489289	var_1_38489289	C	T
≤0.001	1	39888577	variant.2608	G	A	donor_region
≤0.001	1	40557807	variant.2654	T	G
≤0.001	1	41007285	variant.2706	A	G	acceptor_canonical
≤0.001	1	43011225	variant.2774	C	T
≤0.001	1	43042900	variant.2777	G	A	donor_exonic
≤0.001	1	43119529	variant.2782	C	T
≤0.001	1	43672605	newrs146369173	T	G	donor_canonical
≤0.001	1	46086738	newrs143908062	C	T
≤0.001	1	46657770	variant.3218	G	A	donor_exonic
≤0.001	1	46739415	variant.3242	C	T
≤0.001	1	52498383	variant.3426	G	A
≤0.001	1	52841246	var_1_52841246	C	T
≤0.001	1	52849109	var_1_52849109	G	A
≤0.001	1	53682457	variant.3552	C	T
≤0.001	1	57415242	variant.3798	G	A
≤0.001	1	62393502	variant.3879	G	A	donor_canonical
≤0.001	1	64698303	variant.4014	C	A
≤0.001	1	67091593	variant.4037	C	T	donor_exonic
≤0.001	1	67517692	variant.4086	T	C	donor_region
≤0.001	1	68897192	variant.4131	C	T
≤0.001	1	70687294	variant.4168	G	A	acceptor_region,acceptor_canonical
≤0.001	1	74715186	variant.4217	G	T
≤0.001	1	74808573	newrs56257331	C	T
≤0.001	1	75683551	variant.4297	G	A	donor_exonic
≤0.001	1	78601390	var_1_78601390	G	A
≤0.001	1	84948676	newrs143563141	G	T	donor_exonic
≤0.001	1	85488011	newrs187985308	G	A
≤0.001	1	86334202	variant.4554	C	T	donor_exonic
≤0.001	1	86960041	newrs142699292	G	A
≤0.001	1	89732028	newrs140405391	C	T	donor_canonical
≤0.001	1	109734098	variant.5400	G	A	donor_region
≤0.001	1	110038447	variant.5440	C	T
≤0.001	1	113120962	variant.5633	C	T	donor_region
≤0.001	1	113657474	variant.5687	G	T
≤0.001	1	114255969	variant.5720	G	A
≤0.001	1	114440613	variant.5755	T	C	branchpoint,donor_canonical
≤0.001	1	116224993	newrs121918219	G	A
≤0.001	1	118574310	variant.5973	T	G	donor_region
≤0.001	1	144882441	variant.6069	C	T	donor_region,donor_region
≤0.001	1	145608509	variant.6186	T	C
≤0.001	1	146736191	variant.6233	G	A
≤0.001	1	146756149	variant.6242	C	T
≤0.001	1	150601537	variant.6391	C	T	donor_exonic
≤0.001	1	150967098	variant.6431	C	T
≤0.001	1	151021291	variant.6460	G	A
≤0.001	1	151196845	variant.6507	A	G	acceptor_canonical
≤0.001	1	151499539	newrs140334393	C	T
≤0.001	1	152127306	variant.6650	G	A
≤0.001	1	152185575	variant.6659	G	A
≤0.001	1	152384572	variant.6785	C	T	donor_exonic
≤0.001	1	153122404	variant.6839	G	T
≤0.001	1	153275063	variant.6843	G	A
≤0.001	1	155726748	variant.7225	C	T	donor_canonical
≤0.001	1	156256137	variant.7324	C	T
≤0.001	1	158576526	variant.7651	C	T
≤0.001	1	158615280	variant.7667	T	C	donor_region
≤0.001	1	158747278	variant.7707	G	A
≤0.001	1	158906970	variant.7725	T	C	donor_region
≤0.001	1	159779984	newrs148078638	T	G
≤0.001	1	159780007	variant.7784	G	A	donor_canonical
≤0.001	1	159854221	variant.7808	G	A	donor_region
≤0.001	1	159921549	newrs182177421	G	A
≤0.001	1	160169695	newrs150143470	G	T
≤0.001	1	161145733	variant.7997	G	A
≤0.001	1	161199957	kgp25090928	C	T
≤0.001	1	162825004	var_1_162825004	G	A
≤0.001	1	163306639	variant.8114	G	A	donor_canonical
≤0.001	1	169483622	variant.8276	G	A
≤0.001	1	171083225	rs2066536	C	T
≤0.001	1	171178231	kgp15846601	C	T
≤0.001	1	172308193	variant.8477	A	G
≤0.001	1	173800731	newrs121918208	G	T
≤0.001	1	179354442	newrs149782250	C	T
≤0.001	1	181003210	variant.8794	C	T	donor_exonic
≤0.001	1	182763490	variant.8836	G	T	acceptor_canonical
≤0.001	1	183255792	newrs144536172	C	T	donor_region
≤0.001	1	196887530	variant.9073	C	A
≤0.001	1	196965333	variant.9086	T	G	donor_canonical
≤0.001	1	197446848	variant.9171	G	A
≤0.001	1	198248196	variant.9184	G	A	donor_region
≤0.001	1	201027536	variant.9244	G	A	donor_exonic
≤0.001	1	202699056	variant.9382	G	A
≤0.001	1	205811305	variant.9590	C	T
≤0.001	1	207071226	variant.9662	G	A	donor_region
≤0.001	1	207073659	newrs144126009	C	T
≤0.001	1	209953956	variant.9793	G	A	donor_region
≤0.001	1	218504377	variant.10054	G	T
≤0.001	1	220157548	newrs148272159	C	T	donor_exonic
≤0.001	1	223568360	variant.10186	C	T
≤0.001	1	225512438	variant.10278	G	A	acceptor_canonical
≤0.001	1	225569141	variant.10287	C	T
≤0.001	1	225607502	variant.10292	T	G	acceptor_canonical
≤0.001	1	229606322	var_1_229606322	C	A	donor_region
≤0.001	1	233353645	variant.10754	G	A	donor_exonic
≤0.001	1	235952133	variant.10859	G	A
≤0.001	1	237052600	variant.10918	C	T
≤0.001	1	237955507	newrs189345192	G	A
≤0.001	1	238046042	variant.10947	G	A	donor_exonic
≤0.001	1	242016703	newrs143546023	G	A
≤0.001	1	243589817	variant.11054	C	T
≤0.001	1	243663089	variant.11058	C	T	acceptor_canonical
≤0.001	1	248570103	variant.11253	C	T
≤0.001	2	495808	rs17420384	A	G
≤0.001	2	675549	variant.59059	G	A
≤0.001	2	7001495	variant.59140	G	T
≤0.001	2	11731527	variant.59265	C	T
≤0.001	2	15417008	variant.59291	G	A
≤0.001	2	17697246	variant.59329	G	A
≤0.001	2	17946305	variant.59345	C	T
≤0.001	2	17959331	variant.59352	G	T	donor_canonical
≤0.001	2	18113611	variant.59361	C	T
≤0.001	2	21229160	newrs5742904	C	T
≤0.001	2	21233706	newrs147863759	G	A
≤0.001	2	26534618	newrs116734873	G	A
≤0.001	2	27447749	newrs182598111	G	A	donor_region
≤0.001	2	27706245	variant.59906	T	C	acceptor_canonical
≤0.001	2	37264998	newrs148649473	A	G	donor_exonic
≤0.001	2	37321339	variant.60324	G	A	donor_canonical
≤0.001	2	39995579	variant.60498	C	A
≤0.001	2	43927160	variant.60566	C	T
≤0.001	2	47690201	variant.60785	C	T
≤0.001	2	48027530	newrs63751450	A	G
≤0.001	2	55126924	variant.60925	A	G	donor_region
≤0.001	2	55408787	variant.60938	G	A
≤0.001	2	55464424	variant.60949	C	T	donor_exonic
≤0.001	2	55470717	variant.60954	G	A
≤0.001	2	55831114	var_2_55831114	C	T	donor_exonic
≤0.001	2	71211381	variant.61282	T	C	donor_canonical
≤0.001	2	73679034	variant.61412	C	T
≤0.001	2	74808796	newrs191296399	T	C	donor_region
≤0.001	2	85780350	variant.61743	C	A	donor_region
≤0.001	2	85850905	variant.61772	G	A	donor_exonic
≤0.001	2	86348639	newrs142084338	G	A
≤0.001	2	88383991	variant.61847	G	A
≤0.001	2	95815560	newrs144989588	G	A
≤0.001	2	97277983	variant.61999	C	T	5_intronic
≤0.001	2	102788383	variant.62262	G	T	donor_region
≤0.001	2	106688341	variant.62341	C	T
≤0.001	2	110883209	variant.62440	T	G	donor_region
≤0.001	2	113789273	variant.62592	C	T	donor_canonical
≤0.001	2	118577373	variant.62641	C	T	donor_region
≤0.001	2	119699975	variant.62655	T	G	donor_canonical
≤0.001	2	128183705	var_2_128183705	C	T
≤0.001	2	135745136	newrs147939837	C	A
≤0.001	2	136566382	variant.63062	G	A
≤0.001	2	138208561	var_2_138208561	C	T
≤0.001	2	153415337	newrs148249353	C	T	donor_exonic
≤0.001	2	157435399	variant.63302	A	C	acceptor_canonical
≤0.001	2	166165261	newrs121917748	C	T
≤0.001	2	167099157	variant.63676	C	T
≤0.001	2	167262275	variant.63692	G	A
≤0.001	2	170072763	variant.63831	C	T	donor_exonic
≤0.001	2	171508136	variant.63925	A	G	acceptor_canonical
≤0.001	2	173787029	variant.63990	G	A	donor_canonical
≤0.001	2	175622358	variant.64040	C	A
≤0.001	2	175622673	newrs142593287	C	A	donor_canonical
≤0.001	2	179396305	variant.64138	G	A
≤0.001	2	179568869	variant.64214	C	T	donor_region
≤0.001	2	179605373	variant.64236	G	T
≤0.001	2	179610806	variant.64241	G	A
≤0.001	2	190738387	variant.64512	G	A	donor_region
≤0.001	2	197673936	variant.64687	A	G	donor_canonical
≤0.001	2	197737163	variant.64693	A	G	donor_canonical
≤0.001	2	200808541	variant.64735	G	A
≤0.001	2	201355338	variant.64751	G	A	acceptor_exonic
≤0.001	2	201747064	variant.64802	C	T	donor_canonical
≤0.001	2	202172237	variant.64848	G	A	donor_region
≤0.001	2	202173941	newrs141840450	C	T
≤0.001	2	202558597	variant.64908	A	G	donor_canonical
≤0.001	2	202712104	variant.64926	G	A	acceptor_exonic
≤0.001	2	207564563	variant.65090	C	A
≤0.001	2	209036793	variant.65155	G	A
≤0.001	2	210887888	variant.65204	G	A
≤0.001	2	211070356	variant.65214	C	T	donor_exonic
≤0.001	2	211481201	newrs147062907	A	G
≤0.001	2	215632365	var_2_215632365	T	C
≤0.001	2	217329363	var_2_217329363	C	T
≤0.001	2	218940395	variant.65375	C	T
≤0.001	2	220028197	variant.65588	G	A
≤0.001	2	220074677	variant.65610	G	A
≤0.001	2	228173943	variant.65915	C	T
≤0.001	2	231050709	variant.65963	C	A	donor_canonical
≤0.001	2	234669607	newrs35003977	T	G
≤0.001	2	234835299	variant.66274	C	T	donor_exonic
≤0.001	2	238402139	newrs140470472	C	T
≤0.001	2	242194784	var_2_242194784	G	A	donor_region
≤0.001	2	242352826	variant.66651	C	T
≤0.001	3	3170697	variant.72940	G	T	acceptor_canonical
≤0.001	3	3189767	variant.72949	C	T
≤0.001	3	10083368	variant.73190	C	T
≤0.001	3	10115047	var_3_10115047	G	A	donor_canonical
≤0.001	3	10320747	variant.73236	G	A	donor_exonic
≤0.001	3	10353649	variant.73246	G	A	donor_exonic
≤0.001	3	12211299	variant.73290	G	T
≤0.001	3	12421189	variant.73293	A	G	branchpoint
≤0.001	3	12560697	newrs149417061	G	A	donor_canonical
≤0.001	3	14529684	kgp3347583	G	A
≤0.001	3	17109562	variant.73548	C	T	donor_region
≤0.001	3	20189496	variant.73590	G	A	donor_region
≤0.001	3	27333079	variant.73647	T	C	acceptor_canonical
≤0.001	3	30713244	variant.73680	G	A
≤0.001	3	30715735	newrs144766594	G	T
≤0.001	3	33668480	variant.73783	T	C	donor_exonic
≤0.001	3	36871050	variant.73809	C	T	donor_region
≤0.001	3	37381695	variant.73882	G	A	donor_region
≤0.001	3	38317863	kgp27119653	C	T
≤0.001	3	38539212	variant.74014	C	T	5_intronic,5_intronic
≤0.001	3	38968293	newrs141763773	C	T	donor_canonical
≤0.001	3	39159670	variant.74173	T	C	5_intronic,donor_canonical
≤0.001	3	44871567	variant.74469	T	C	donor_exonic
≤0.001	3	45780068	variant.74533	A	G	acceptor_canonical
≤0.001	3	46305876	variant.74570	A	C	acceptor_canonical
≤0.001	3	47282435	newrs139797855	G	A
≤0.001	3	47307307	variant.74688	G	A
≤0.001	3	49053321	variant.74954	G	A	branchpoint
≤0.001	3	49395195	kgp2934352	G	A	branchpoint
≤0.001	3	49929221	newrs150876558	G	A
≤0.001	3	51454241	variant.75271	G	A	donor_exonic
≤0.001	3	52485402	variant.75433	C	T	donor_region
≤0.001	3	52802572	newrs141570180	G	A
≤0.001	3	53891664	variant.75639	C	T
≤0.001	3	56653819	variant.75708	C	T
≤0.001	3	57154284	var_3_57154284	T	C	donor_exonic
≤0.001	3	57898433	var_3_57898433	A	G	donor_region
≤0.001	3	58817603	variant.75859	G	A
≤0.001	3	58849424	variant.75861	G	A
≤0.001	3	69990482	variant.75978	G	A	donor_exonic
≤0.001	3	71037145	variant.75983	G	A	donor_exonic
≤0.001	3	99567156	variant.76207	G	A
≤0.001	3	99643213	variant.76212	G	A
≤0.001	3	99649615	var_3_99649615	G	A	donor_exonic
≤0.001	3	100352223	newrs139753956	T	C	donor_canonical
≤0.001	3	108788479	variant.76453	C	T	donor_exonic
≤0.001	3	112289448	variant.76537	G	A
≤0.001	3	112727169	variant.76564	G	A
≤0.001	3	113152518	variant.76595	T	C	donor_exonic,acceptor_canonical
≤0.001	3	113175982	variant.76597	C	T	donor_canonical
≤0.001	3	113723550	var_3_113723550	G	A
≤0.001	3	118906670	var_3_118906670	C	T
≤0.001	3	118913100	newrs150864449	G	A
≤0.001	3	119530419	rs12721608	G	A
≤0.001	3	121154964	var_3_121154964	C	T	donor_region
≤0.001	3	121260195	newrs140109548	C	A	donor_canonical
≤0.001	3	121591602	variant.76947	C	T
≤0.001	3	127806544	variant.77303	C	T	donor_region
≤0.001	3	130284200	variant.77467	C	T
≤0.001	3	132407950	newrs148670389	G	A
≤0.001	3	132438644	variant.77606	G	A
≤0.001	3	133907676	variant.77643	C	T	donor_region
≤0.001	3	135980866	newrs121964960	G	A
≤0.001	3	136701142	variant.77721	C	A
≤0.001	3	139069025	newrs119478059	G	A
≤0.001	3	143292925	variant.77927	C	T	donor_region
≤0.001	3	145799525	variant.77934	A	C	donor_exonic
≤0.001	3	148575386	variant.77988	G	T	5_intronic
≤0.001	3	148614378	variant.77995	C	T
≤0.001	3	150290316	variant.78082	G	A	donor_exonic
≤0.001	3	150645803	variant.78108	G	A	5_intronic
≤0.001	3	154022883	var_3_154022883	G	A	donor_exonic
≤0.001	3	154836533	variant.78235	A	G	acceptor_canonical
≤0.001	3	158371101	variant.78332	A	G	acceptor_exonic
≤0.001	3	164725715	newrs142090504	A	C
≤0.001	3	164737443	variant.78462	G	A
≤0.001	3	165548146	variant.78494	T	C
≤0.001	3	165548667	newrs56309853	G	A
≤0.001	3	167033542	var_3_167033542	G	A
≤0.001	3	169579458	variant.78585	C	T	donor_exonic
≤0.001	3	171330094	var_3_171330094	G	A
≤0.001	3	172163215	variant.78637	G	T
≤0.001	3	174815081	var_3_174815081	G	A	donor_exonic
≤0.001	3	182598735	variant.78775	C	T
≤0.001	3	183059336	variant.78807	G	A
≤0.001	3	183772680	variant.78846	G	T	donor_region
≤0.001	3	183774718	variant.78852	C	T
≤0.001	3	186509567	variant.79105	G	A
≤0.001	3	190122576	var_3_190122576	G	T
≤0.001	3	193355799	var_3_193355799	A	G
≤0.001	3	193365865	newrs140606054	G	A
≤0.001	3	195487947	variant.79360	G	A
≤0.001	3	195997281	variant.79457	C	T	donor_region
≤0.001	4	1705318	variant.79776	T	C	donor_region
≤0.001	4	2492138	variant.79856	G	A
≤0.001	4	5837642	variant.80040	C	T	donor_exonic
≤0.001	4	10509578	variant.80260	A	G	donor_region
≤0.001	4	15018907	variant.80285	G	A	donor_region
≤0.001	4	15720615	variant.80330	C	T	donor_exonic
≤0.001	4	25153620	variant.80457	C	A
≤0.001	4	25334933	variant.80470	A	C
≤0.001	4	30724856	newrs141363155	G	A
≤0.001	4	36160948	variant.80515	C	T	donor_region
≤0.001	4	37846179	variant.80530	C	A	donor_region
≤0.001	4	38775807	newrs11466656	G	A
≤0.001	4	38776383	variant.80568	G	A
≤0.001	4	38800377	var_4_38800377	C	A
≤0.001	4	41016311	variant.80687	G	A
≤0.001	4	42524172	variant.80721	C	T	donor_region
≤0.001	4	44652000	variant.80736	A	C	donor_canonical
≤0.001	4	44688731	newrs191387645	G	T	donor_canonical
≤0.001	4	47643965	newrs143992388	G	A
≤0.001	4	47954625	variant.80820	G	A
≤0.001	4	52895932	newrs150518260	G	A
≤0.001	4	52938276	newrs144283037	G	T
≤0.001	4	53610701	variant.80924	G	T
≤0.001	4	57215500	newrs149271822	C	T
≤0.001	4	57889873	newrs138731674	C	T
≤0.001	4	57896570	variant.81086	G	T	donor_region
≤0.001	4	68797711	newrs151094571	G	A	donor_exonic
≤0.001	4	69093631	variant.81168	A	C
≤0.001	4	69796264	variant.81201	G	A	donor_exonic
≤0.001	4	70462090	variant.81249	C	A
≤0.001	4	70513122	variant.81258	C	A
≤0.001	4	70798260	variant.81273	A	G	acceptor_canonical
≤0.001	4	71275301	variant.81326	C	T
≤0.001	4	71672317	variant.81362	C	T
≤0.001	4	74442440	variant.81452	G	A
≤0.001	4	74447533	newrs147074403	C	T	donor_canonical
≤0.001	4	76871941	variant.81564	G	A
≤0.001	4	79525461	variant.81700	C	T
≤0.001	4	79808439	newrs181192715	G	T	donor_canonical
≤0.001	4	84240539	variant.81799	G	A
≤0.001	4	84519332	variant.81833	G	A	donor_exonic
≤0.001	4	99992931	GA004156	A	G
≤0.001	4	100474941	variant.82155	C	A	donor_canonical
≤0.001	4	104579371	variant.82244	C	T	donor_canonical
≤0.001	4	108935585	newrs138521550	A	G	acceptor_canonical
≤0.001	4	109578804	variant.82328	G	A	donor_canonical
≤0.001	4	110682772	variant.82384	G	A
≤0.001	4	111464231	var_4_111464231	G	A	donor_region
≤0.001	4	119203396	variant.82566	G	A	acceptor_exonic
≤0.001	4	122593688	newrs146935113	C	T	donor_exonic
≤0.001	4	122725915	newrs151134983	G	A	donor_canonical
≤0.001	4	123280741	variant.82722	C	T
≤0.001	4	139157507	variant.82849	G	A
≤0.001	4	144457836	variant.82920	C	T	donor_region
≤0.001	4	148601542	variant.82991	A	C
≤0.001	4	156269021	variant.83202	G	A
≤0.001	4	156839378	variant.83255	C	T
≤0.001	4	156860618	variant.83259	C	A
≤0.001	4	165962269	variant.83365	C	T
≤0.001	4	169183829	variant.83395	T	G	donor_region
≤0.001	4	169195234	variant.83397	G	A	acceptor_exonic
≤0.001	4	176622726	variant.83522	A	G	donor_exonic
≤0.001	4	185616486	newrs139224993	G	A
≤0.001	4	186329508	newrs144106328	G	A
≤0.001	4	187130126	newrs138444697	C	T
≤0.001	4	187171558	variant.83761	C	T	donor_canonical
≤0.001	4	187195429	variant.83779	G	A	donor_exonic
≤0.001	4	187197472	variant.83781	G	A
≤0.001	4	187201717	variant.83799	T	C
≤0.001	5	1238175	variant.83990	C	T	donor_exonic
≤0.001	5	7690957	variant.84075	G	A	donor_region
≤0.001	5	7895862	newrs147277149	C	T
≤0.001	5	9379930	variant.84112	C	T	donor_region
≤0.001	5	13735969	newrs78346432	G	A
≤0.001	5	13841077	variant.84168	G	A
≤0.001	5	13891080	variant.84181	A	G	donor_region
≤0.001	5	13944490	variant.84188	C	T	donor_canonical
≤0.001	5	34033523	variant.84353	A	G
≤0.001	5	34896981	variant.84377	G	T	donor_canonical
≤0.001	5	35659271	variant.84426	C	T
≤0.001	5	35763805	var_5_35763805	G	T	donor_canonical
≤0.001	5	38445780	variant.84557	G	T	acceptor_canonical
≤0.001	5	41039558	variant.84663	G	A
≤0.001	5	42699983	variant.84709	G	A
≤0.001	5	42801055	variant.84718	G	A
≤0.001	5	42801136	variant.84719	G	A
≤0.001	5	54320635	variant.84828	G	A	donor_exonic
≤0.001	5	64181378	variant.84998	G	A	donor_region
≤0.001	5	68606953	variant.85087	G	A
≤0.001	5	74464803	variant.85254	C	T	donor_canonical
≤0.001	5	76355568	newrs142635767	C	T	donor_exonic
≤0.001	5	78325815	variant.85380	G	A
≤0.001	5	78416287	variant.85408	G	T
≤0.001	5	79739108	newrs190634123	T	C	donor_region
≤0.001	5	80504257	newrs61759867	C	T	donor_exonic
≤0.001	5	86703879	variant.85590	C	A
≤0.001	5	89815140	variant.85617	G	A
≤0.001	5	89975448	variant.85632	T	C	donor_canonical
≤0.001	5	93722049	variant.85661	G	A
≤0.001	5	95103875	variant.85764	G	A	donor_region
≤0.001	5	96082129	newrs141221172	G	A	donor_exonic
≤0.001	5	96124234	variant.85806	C	A	donor_exonic
≤0.001	5	96127897	variant.85810	T	C	acceptor_canonical
≤0.001	5	96238058	variant.85836	G	A	donor_canonical
≤0.001	5	102895053	variant.85923	C	T
≤0.001	5	110835655	var_5_110835655	G	A
≤0.001	5	111595587	variant.86000	C	T	donor_canonical
≤0.001	5	112177092	var_5_112177092	C	T
≤0.001	5	112179557	newrs146115809	A	G
≤0.001	5	112458498	variant.86054	G	A
≤0.001	5	121297768	variant.86153	G	A	donor_region
≤0.001	5	131719870	kgp22482284	A	G
≤0.001	5	135277070	variant.86558	C	T
≤0.001	5	137622190	newrs190605129	G	A
≤0.001	5	140021639	variant.86771	G	T	donor_canonical
≤0.001	5	141309756	newrs144562254	C	A
≤0.001	5	145483756	newrs147348129	C	T	donor_exonic
≤0.001	5	147653952	variant.87416	A	G	donor_region
≤0.001	5	147661670	variant.87417	C	T
≤0.001	5	149294505	variant.87507	C	T	donor_canonical
≤0.001	5	149310680	newrs146591309	G	A
≤0.001	5	169015494	newrs150949055	A	G
≤0.001	5	169694082	variant.87971	G	A	acceptor_region
≤0.001	5	170395286	newrs139703890	C	T
≤0.001	5	175921085	variant.88110	G	A	donor_exonic
≤0.001	5	176081914	variant.88145	C	T
≤0.001	5	176335519	variant.88164	C	T	donor_region
≤0.001	5	177569633	variant.88283	G	A
≤0.001	5	178045649	newrs149761770	G	A
≤0.001	5	178139075	newrs150080303	C	A
≤0.001	5	179674439	newrs147368192	G	A	donor_exonic
≤0.001	5	180625685	variant.88532	C	T	donor_region
≤0.001	6	6152085	variant.88672	T	C
≤0.001	6	6222398	newrs121913072	C	T
≤0.001	6	13588577	newrs145857339	C	T
≤0.001	6	25801113	variant.89092	C	A	donor_region
≤0.001	6	25819769	variant.89096	G	A
≤0.001	6	26448983	variant.89252	G	A	donor_canonical
≤0.001	6	26466202	newrs145303049	G	A	donor_canonical
≤0.001	6	27217009	variant.89302	G	A	donor_canonical
≤0.001	6	28966574	newrs149098069	G	A
≤0.001	6	29323270	newrs148190376	G	A
≤0.001	6	30545979	variant.89601	G	A	donor_exonic
≤0.001	6	31779167	variant.89864	G	A
≤0.001	6	32780650	kgp26323619	T	C
≤0.001	6	32814958	rs41559815	G	A
≤0.001	6	33151921	variant.90151	C	T	donor_canonical
≤0.001	6	33662717	variant.90263	G	A
≤0.001	6	35088205	variant.90307	C	T	donor_canonical
≤0.001	6	35289152	newrs144407329	C	T
≤0.001	6	35763056	variant.90362	T	C	acceptor_canonical
≤0.001	6	35923138	newrs148376118	G	A
≤0.001	6	38864001	variant.90550	G	A	donor_exonic
≤0.001	6	42176591	variant.90745	T	C	donor_region
≤0.001	6	42600392	newrs141153760	C	T
≤0.001	6	42993072	variant.90807	G	A	donor_region
≤0.001	6	42996907	variant.90813	C	T
≤0.001	6	43481154	variant.90942	C	T
≤0.001	6	43483339	variant.90943	C	T
≤0.001	6	43748504	var_6_43748504	G	A
≤0.001	6	44201707	kgp26404024	G	A
≤0.001	6	44201707	rs14623	G	A
≤0.001	6	44217576	variant.91036	G	A	donor_region
≤0.001	6	49399544	newrs121918252	C	A
≤0.001	6	49419403	variant.91242	T	G
≤0.001	6	49426902	newrs121918251	C	T
≤0.001	6	51523998	newrs78518523	C	T
≤0.001	6	51720686	variant.91337	G	T	donor_region
≤0.001	6	51875107	variant.91351	C	T	donor_exonic
≤0.001	6	51889387	newrs137852946	C	T
≤0.001	6	51944754	newrs149841071	C	T
≤0.001	6	52109190	var_6_52109190	C	T	donor_region
≤0.001	6	52130868	variant.91397	C	T	donor_region
≤0.001	6	52317564	variant.91412	C	T
≤0.001	6	52762706	variant.91444	G	A
≤0.001	6	52843122	kgp17397924	G	A
≤0.001	6	54212203	variant.91487	C	T
≤0.001	6	56918729	variant.91611	C	T
≤0.001	6	70981381	variant.91735	C	A
≤0.001	6	71010007	variant.91744	C	T	donor_region
≤0.001	6	72678766	variant.91763	C	T	donor_exonic
≤0.001	6	74115451	var_6_74115451	C	T
≤0.001	6	74520821	variant.91848	T	C	donor_canonical
≤0.001	6	83905581	variant.91996	C	T
≤0.001	6	87726136	var_6_87726136	C	T
≤0.001	6	88128008	newrs150688579	C	A
≤0.001	6	88854927	newrs148575019	C	T	donor_region
≤0.001	6	97053843	newrs140142641	C	T
≤0.001	6	97578717	variant.92218	G	T
≤0.001	6	99936113	newrs144269307	G	A
≤0.001	6	105607695	newrs113419658	C	T	acceptor_canonical
≤0.001	6	105824093	newrs141312833	G	A
≤0.001	6	110713649	kgp26174722	G	A
≤0.001	6	110714423	kgp17054364	G	A
≤0.001	6	110777739	newrs137900553	A	G	donor_canonical
≤0.001	6	117714485	newrs150002762	C	T	acceptor_canonical
≤0.001	6	126314968	newrs138395697	G	T	donor_exonic
≤0.001	6	127899918	variant.92949	G	T	donor_canonical
≤0.001	6	129823916	newrs149210847	G	A	donor_exonic
≤0.001	6	133004370	newrs143624951	C	T
≤0.001	6	136560604	variant.93311	C	T	donor_exonic
≤0.001	6	136600949	kgp8055743	G	A
≤0.001	6	137191043	newrs121909152	G	A
≤0.001	6	149826771	variant.93577	C	A
≤0.001	6	150048233	variant.93595	G	A
≤0.001	6	155575683	variant.93785	C	T
≤0.001	6	167417785	variant.94112	C	T
≤0.001	7	2265167	variant.94362	G	A
≤0.001	7	2629593	variant.94411	C	A
≤0.001	7	4947124	variant.94495	C	T
≤0.001	7	7472261	variant.94631	A	G	donor_canonical
≤0.001	7	7678699	variant.94651	A	G	donor_canonical
≤0.001	7	12409696	variant.94697	G	A
≤0.001	7	12423157	variant.94703	C	A	donor_region
≤0.001	7	21628196	var_7_21628196	C	T
≤0.001	7	21747335	variant.94882	C	T
≤0.001	7	21893975	variant.94894	C	T
≤0.001	7	23300073	variant.94939	A	C	acceptor_canonical
≤0.001	7	30704745	variant.95133	G	A
≤0.001	7	34851480	variant.95249	G	A	donor_region
≤0.001	7	40234660	variant.95379	G	A	donor_canonical
≤0.001	7	47921537	variant.95602	G	A
≤0.001	7	55874829	variant.95778	G	A
≤0.001	7	63726937	variant.95843	C	A
≤0.001	7	73664069	variant.96088	C	T	donor_exonic
≤0.001	7	74114539	variant.96095	C	T	branchpoint,donor_canonical
≤0.001	7	81331905	newrs140790665	G	A
≤0.001	7	82997122	newrs121918341	G	A
≤0.001	7	87056066	variant.96390	A	G	donor_exonic
≤0.001	7	87150165	variant.96403	G	A
≤0.001	7	87178693	rs28381902	C	T
≤0.001	7	92123800	variant.96569	C	T	donor_canonical
≤0.001	7	95157154	variant.96722	C	T
≤0.001	7	95751054	variant.96736	C	T
≤0.001	7	97498282	var_7_97498282	G	A
≤0.001	7	99021581	newrs182497211	C	T	acceptor_canonical,acceptor_canonical
≤0.001	7	99264574	newrs55965422	C	A	donor_canonical
≤0.001	7	99264574	variant.96888	C	A	donor_canonical
≤0.001	7	99302889	kgp23468856	A	G
≤0.001	7	99306653	variant.96894	C	T	donor_region,donor_region
≤0.001	7	99315149	variant.96900	C	T	donor_exonic,donor_exonic
≤0.001	7	99569369	variant.96946	C	T	donor_exonic
≤0.001	7	100153231	var_7_100153231	A	G	acceptor_canonical
≤0.001	7	100687105	variant.97289	G	A	donor_region
≤0.001	7	100692253	variant.97293	G	A	donor_exonic
≤0.001	7	102993365	variant.97421	G	A
≤0.001	7	103019695	var_7_103019695	G	A
≤0.001	7	104730644	variant.97454	C	T
≤0.001	7	105098201	variant.97463	T	C
≤0.001	7	107262360	variant.97538	C	T
≤0.001	7	107329499	newrs111033212	T	C	acceptor_exonic
≤0.001	7	107557794	newrs121964992	G	A
≤0.001	7	107698277	variant.97645	G	A	donor_exonic
≤0.001	7	107732850	variant.97654	C	T
≤0.001	7	115850793	variant.97760	G	A	donor_region
≤0.001	7	117025865	variant.97783	T	G	acceptor_canonical
≤0.001	7	117171037	var_7_117171037	G	A
≤0.001	7	117171097	newrs145900055	C	T
≤0.001	7	117171130	var_7_117171130	C	A
≤0.001	7	117180264	newrs141115171	T	G
≤0.001	7	117199525	newrs139573311	T	C
≤0.001	7	117227838	variant.97854	G	A
≤0.001	7	117227854	newrs121908755	G	A
≤0.001	7	117227883	newrs75549581	G	A
≤0.001	7	122338300	newrs150520039	G	A
≤0.001	7	122787213	variant.98054	G	A	donor_exonic
≤0.001	7	123593862	variant.98126	C	T
≤0.001	7	127892215	newrs1800583	G	A	donor_exonic
≤0.001	7	134743986	newrs148387846	G	A	donor_exonic
≤0.001	7	137773515	variant.98458	G	T	donor_canonical
≤0.001	7	138453918	newrs146911574	G	A	donor_exonic
≤0.001	7	139657478	SNP64	A	G
≤0.001	7	140273781	variant.98581	G	A
≤0.001	7	142013218	variant.98682	C	T
≤0.001	7	142197958	variant.98705	A	G
≤0.001	7	142428803	variant.98724	C	T
≤0.001	7	142658446	variant.98769	C	T	donor_canonical
≤0.001	7	158716384	variant.99364	C	T
≤0.001	8	195985	newrs140067348	C	T
≤0.001	8	6312774	variant.99518	G	T	donor_canonical
≤0.001	8	10467737	variant.99619	G	A
≤0.001	8	17722167	variant.99804	C	T
≤0.001	8	17793096	var_8_17793096	A	G	acceptor_canonical
≤0.001	8	19177170	variant.99856	C	T
≤0.001	8	23003180	variant.100080	C	T	donor_canonical
≤0.001	8	24775134	variant.100174	A	G
≤0.001	8	26365608	variant.100201	G	A
≤0.001	8	37623151	variant.100487	C	T	donor_exonic
≤0.001	8	38275767	newrs121909637	C	A
≤0.001	8	38374032	var_8_38374032	T	C	acceptor_canonical
≤0.001	8	41834751	variant.100750	C	A
≤0.001	8	42015606	variant.100754	C	T
≤0.001	8	42729069	variant.100806	A	G	donor_region
≤0.001	8	43147931	variant.100824	C	T	donor_region
≤0.001	8	48320460	variant.100829	C	A
≤0.001	8	48885610	variant.100866	C	T
≤0.001	8	49643961	variant.100874	G	A
≤0.001	8	55013468	newrs146719663	C	T	donor_exonic
≤0.001	8	59510018	variant.101024	G	A
≤0.001	8	61729065	variant.101044	G	A	donor_region
≤0.001	8	62593596	variant.101063	C	T	acceptor_canonical
≤0.001	8	65517310	newrs72554620	G	A
≤0.001	8	68007675	variant.101168	C	T
≤0.001	8	69012383	variant.101220	G	T
≤0.001	8	72969169	variant.101285	G	A
≤0.001	8	82670518	newrs146492515	C	T
≤0.001	8	91033286	variant.101587	T	C	donor_canonical
≤0.001	8	92030743	variant.101596	T	C	acceptor_canonical
≤0.001	8	95264265	newrs138582164	G	A
≤0.001	8	98943321	variant.101790	C	T
≤0.001	8	99153059	newrs149102421	C	T
≤0.001	8	100287482	variant.101868	G	A	donor_exonic
≤0.001	8	100479794	newrs140353201	C	T
≤0.001	8	101165539	variant.101919	C	T
≤0.001	8	104388008	variant.101993	C	T
≤0.001	8	105360974	newrs149253106	G	A
≤0.001	8	109498819	variant.102074	C	T
≤0.001	8	110394800	variant.102089	C	T	donor_exonic
≤0.001	8	110408291	variant.102093	C	T
≤0.001	8	110457058	variant.102111	C	T
≤0.001	8	117783694	variant.102186	G	A	acceptor_canonical
≤0.001	8	118165334	newrs185363993	G	A	donor_region
≤0.001	8	121237453	variant.102255	G	A	donor_exonic
≤0.001	8	121466150	variant.102273	T	G	donor_region
≤0.001	8	121528382	variant.102279	C	T
≤0.001	8	124153040	variant.102301	C	T
≤0.001	8	124153064	newrs147736638	C	T
≤0.001	8	125103824	var_8_125103824	G	A	donor_exonic
≤0.001	8	125115520	variant.102409	G	A
≤0.001	8	133053289	variant.102526	A	G	donor_canonical
≤0.001	8	134030020	var_8_134030020	C	T	acceptor_region
≤0.001	8	143922641	newrs150041552	C	T	donor_exonic
≤0.001	8	143955113	rs1137484	G	A
≤0.001	9	744589	newrs115382946	G	A	donor_exonic
≤0.001	9	4666211	newrs180986272	C	T	donor_canonical
≤0.001	9	6595109	newrs121964979	G	A
≤0.001	9	12695801	newrs147425437	C	T
≤0.001	9	12704706	newrs140365820	G	A	donor_canonical
≤0.001	9	13162775	variant.103571	C	A
≤0.001	9	14774061	newrs137924956	A	G
≤0.001	9	15189567	variant.103620	A	G	donor_region
≤0.001	9	21409308	variant.103803	C	T
≤0.001	9	32480216	newrs61756274	C	A	donor_canonical
≤0.001	9	36246023	newrs150714953	C	T	donor_region
≤0.001	9	37708479	variant.104354	C	T
≤0.001	9	71679858	newrs104894107	G	T
≤0.001	9	74319671	var_9_74319671	G	A
≤0.001	9	74671760	variant.104522	C	A	acceptor_canonical
≤0.001	9	75431129	variant.104540	A	G	donor_region
≤0.001	9	84607150	var_9_84607150	C	T
≤0.001	9	88655734	variant.104768	G	A
≤0.001	9	98740420	variant.105122	C	T
≤0.001	9	100237743	variant.105227	C	T
≤0.001	9	100447232	variant.105245	G	A
≤0.001	9	107288714	newrs117962427	A	C
≤0.001	9	113276228	variant.105619	G	A	donor_exonic
≤0.001	9	114090028	newrs141457791	G	T
≤0.001	9	115038264	newrs143872137	G	A
≤0.001	9	115580095	variant.105719	C	T	donor_exonic
≤0.001	9	116083751	variant.105756	C	T	5_intronic,donor_canonical
≤0.001	9	116083816	newrs145607129	G	A
≤0.001	9	118163470	variant.105896	A	C	acceptor_canonical
≤0.001	9	123723760	variant.105966	C	T	donor_exonic
≤0.001	9	123904531	newrs144941298	C	T
≤0.001	9	124906635	variant.106041	C	T
≤0.001	9	136507591	variant.106913	G	A	donor_region
≤0.001	9	137697060	variant.106963	G	A	donor_exonic
≤0.001	9	140637985	variant.107536	G	A	donor_region
≤0.001	10	13174122	variant.11618	A	G
≤0.001	10	14870251	variant.11670	G	A
≤0.001	10	16877142	newrs144484373	C	T
≤0.001	10	17113425	newrs149242963	C	A	donor_exonic
≤0.001	10	24508843	variant.11955	G	A	donor_region
≤0.001	10	25313734	newrs139395919	C	T
≤0.001	10	26446238	variant.12032	G	A	acceptor_canonical
≤0.001	10	44111813	variant.12401	C	T
≤0.001	10	44871428	variant.12406	G	A
≤0.001	10	55570315	variant.12658	C	A	donor_canonical
≤0.001	10	63957686	variant.12737	C	T
≤0.001	10	70768681	variant.12885	A	G	donor_exonic
≤0.001	10	70968396	newrs138556709	C	T
≤0.001	10	72301003	var_10_72301003	G	A	donor_region
≤0.001	10	73539073	newrs111033270	G	A
≤0.001	10	73772724	rs730721	G	A
≤0.001	10	74310936	variant.13109	C	T	donor_canonical
≤0.001	10	74914067	variant.13146	G	A
≤0.001	10	81841974	variant.13356	G	A	5_intronic,donor_canonical
≤0.001	10	81923340	variant.13360	G	A
≤0.001	10	82049254	kgp2782587	C	T
≤0.001	10	82348410	variant.13391	C	T
≤0.001	10	91469100	newrs142799530	A	C	acceptor_canonical
≤0.001	10	95111417	variant.13728	C	T	donor_region
≤0.001	10	95335981	variant.13767	G	T	donor_region
≤0.001	10	96030336	variant.13805	C	T
≤0.001	10	96826960	variant.13871	C	A	donor_region
≤0.001	10	96954252	variant.13882	C	T
≤0.001	10	98064459	variant.13924	T	C	donor_canonical
≤0.001	10	99340633	variant.14010	C	T
≤0.001	10	101964833	variant.14198	A	G	donor_exonic
≤0.001	10	102016174	variant.14206	C	A
≤0.001	10	103988325	variant.14358	G	A	donor_exonic
≤0.001	10	105770671	variant.14477	C	T	donor_region
≤0.001	10	106059004	variant.14541	C	T
≤0.001	10	106074282	variant.14542	G	A
≤0.001	10	124189314	newrs146002762	C	T
≤0.001	10	127477552	newrs121908014	G	A
≤0.001	10	127503630	newrs121908012	A	G
≤0.001	11	3697739	variant.16001	C	T	donor_exonic
≤0.001	11	5248004	newrs76728603	G	A
≤0.001	11	5626723	newrs141052639	C	T
≤0.001	11	5626738	variant.16271	C	T
≤0.001	11	6623080	newrs141777449	A	G	donor_canonical
≤0.001	11	6977376	variant.16541	C	T
≤0.001	11	6977460	variant.16543	C	T
≤0.001	11	7022413	variant.16554	G	T
≤0.001	11	7949333	newrs147185885	G	A
≤0.001	11	7960888	newrs144872793	G	T
≤0.001	11	9168577	variant.16740	G	A	donor_exonic
≤0.001	11	10500072	newrs139938285	G	T	acceptor_canonical
≤0.001	11	10655535	variant.16790	G	A
≤0.001	11	12020242	variant.16811	C	T	donor_canonical
≤0.001	11	16892646	newrs61755456	T	G	donor_exonic
≤0.001	11	18741265	variant.17117	C	A	donor_exonic
≤0.001	11	20071452	variant.17156	T	C	donor_region
≤0.001	11	24784854	variant.17245	G	A	donor_exonic
≤0.001	11	30915926	variant.17322	G	A
≤0.001	11	30937058	variant.17329	C	T	donor_exonic
≤0.001	11	31312208	variant.17342	C	A
≤0.001	11	34155917	var_11_34155917	C	T
≤0.001	11	34482802	newrs144190885	G	A
≤0.001	11	34979130	newrs148117169	G	A	donor_exonic
≤0.001	11	35489548	variant.17521	C	T	donor_canonical
≤0.001	11	35513592	variant.17525	C	T	donor_canonical
≤0.001	11	35513689	variant.17528	G	A
≤0.001	11	36596274	variant.17555	C	T
≤0.001	11	43465139	variant.17583	G	A	donor_region
≤0.001	11	46625439	variant.17697	G	A
≤0.001	11	47270189	variant.17765	G	T	5_intronic,branchpoint,branchpoint,acceptor_canonical
≤0.001	11	55579509	newrs138818791	C	A
≤0.001	11	57175371	variant.18186	T	C	acceptor_canonical
≤0.001	11	57506511	variant.18224	G	A	5_intronic,donor_exonic
≤0.001	11	59622116	variant.18386	C	T	5_intronic
≤0.001	11	61045925	variant.18539	G	A
≤0.001	11	61080966	variant.18549	C	T	donor_region
≤0.001	11	63137887	variant.18859	G	A
≤0.001	11	63410824	variant.18895	C	T	donor_region
≤0.001	11	65984246	variant.19413	G	A	donor_exonic
≤0.001	11	66469050	variant.19547	C	T	donor_region
≤0.001	11	68174286	variant.19780	C	T	donor_region
≤0.001	11	71804574	variant.19975	C	T
≤0.001	11	77409532	variant.20353	T	C	donor_exonic
≤0.001	11	86519541	variant.20525	C	T
≤0.001	11	88042385	newrs34876841	A	G
≤0.001	11	89017960	var_11_89017960	C	T
≤0.001	11	89018011	var_11_89018011	G	A
≤0.001	11	89896774	newrs139259253	G	T
≤0.001	11	93141575	variant.20645	T	C
≤0.001	11	93542895	var_11_93542895	C	T
≤0.001	11	93837733	var_11_93837733	C	T
≤0.001	11	94231318	variant.20734	C	T
≤0.001	11	102826018	variant.20940	G	A
≤0.001	11	103048551	variant.20954	T	C	donor_canonical
≤0.001	11	105009650	variant.21024	G	A
≤0.001	11	107663485	var_11_107663485	C	T
≤0.001	11	108009736	newrs120074141	G	A
≤0.001	11	108352050	variant.21176	G	A
≤0.001	11	111630635	var_11_111630635	G	A
≤0.001	11	111745843	var_11_111745843	G	A
≤0.001	11	112104210	newrs150726932	G	T
≤0.001	11	113816773	variant.21423	C	T
≤0.001	11	117781421	variant.21573	C	T	donor_canonical
≤0.001	11	124496808	newrs149295558	C	T
≤0.001	11	134119748	variant.22352	C	A
≤0.001	11	134128471	var_11_134128471	C	T
≤0.001	12	1675970	variant.22470	G	A
≤0.001	12	5708776	variant.22644	G	A
≤0.001	12	7026760	variant.22876	A	G
≤0.001	12	8692510	variant.23032	C	T
≤0.001	12	9229942	variant.23081	A	G	donor_exonic
≤0.001	12	10151636	variant.23159	C	T	donor_exonic
≤0.001	12	10168246	variant.23166	G	A
≤0.001	12	10999751	variant.23251	G	A	branchpoint
≤0.001	12	11139356	variant.23272	C	T
≤0.001	12	13526164	variant.23389	G	A
≤0.001	12	14805884	variant.23415	A	G	donor_canonical
≤0.001	12	15747992	variant.23456	G	A	donor_canonical
≤0.001	12	18747470	variant.23520	C	T
≤0.001	12	20903731	variant.23559	C	A	donor_region
≤0.001	12	21629928	variant.23650	T	C	acceptor_canonical
≤0.001	12	21958221	var_12_21958221	C	T
≤0.001	12	22040797	kgp27705902	G	A
≤0.001	12	22059121	kgp10151282	C	T
≤0.001	12	26877676	variant.23812	C	T	acceptor_canonical
≤0.001	12	27830005	variant.23856	C	T
≤0.001	12	30815429	newrs145854587	A	G	branchpoint
[truncated: 5,224 more rows]
